# Supplementary material for: Clarification of the taxonomic status of Acanthochitonadiscrepans (Brown, 1827) with new data for the North-East Atlantic Acanthochitona (Polyplacophora, Acanthochitonidae)
Source: Biodivers Data J. 2023 Nov 28;11:e109554. doi: 10.3897/BDJ.11.e109554 (PMC10698752; doi:10.3897/BDJ.11.e109554)
Supplement: XML Treatment for Acanthochitona crinita [file BDJ.11.e109554-treatment1.xml]

<!DOCTYPE tp:taxon-treatment
  PUBLIC "-//TaxonX//DTD Taxonomic Treatment Publishing DTD v0 20100105//EN" "tax-treatment-NSO.dtd">
<tp:taxon-treatment xmlns:tp="http://www.plazi.org/taxpub"><tp:treatment-meta><mixed-citation publication-type="journal"><person-group><name><surname>Vončina</surname><given-names>Katarzyna</given-names></name><name><surname>Mikkelsen</surname><given-names>Nina Therese</given-names></name><name><surname>Morrow</surname><given-names>Christine</given-names></name><name><surname>Ang</surname><given-names>Rory</given-names></name><name><surname>Sigwart</surname><given-names>Julia D.</given-names></name></person-group><article-title>Clarification of the taxonomic status of <italic><tp:taxon-name><tp:taxon-name-part taxon-name-part-type="genus" reg="Acanthochitona">Acanthochitona</tp:taxon-name-part><tp:taxon-name-part taxon-name-part-type="species" reg="discrepans">discrepans</tp:taxon-name-part></tp:taxon-name></italic> (Brown, 1827) with new data for the North-East Atlantic <italic><tp:taxon-name><tp:taxon-name-part taxon-name-part-type="genus" reg="Acanthochitona">Acanthochitona</tp:taxon-name-part></tp:taxon-name></italic> (<tp:taxon-name><tp:taxon-name-part taxon-name-part-type="class">Polyplacophora</tp:taxon-name-part></tp:taxon-name>, <tp:taxon-name><tp:taxon-name-part taxon-name-part-type="family">Acanthochitonidae</tp:taxon-name-part></tp:taxon-name>)</article-title><source>Biodivers Data J</source><day>28</day><month>11</month><year>2023</year><volume>11</volume><pub-id pub-id-type="doi">10.3897/BDJ.11.e109554</pub-id></mixed-citation></tp:treatment-meta><tp:nomenclature><tp:taxon-name>
            <object-id xmlns:xlink="http://www.w3.org/1999/xlink" content-type="arpha" xlink:type="simple">7D51C117-F2F1-523B-87E3-6688A511319C</object-id>
            <tp:taxon-name-part taxon-name-part-type="genus">Acanthochitona</tp:taxon-name-part>
            <tp:taxon-name-part taxon-name-part-type="species">crinita</tp:taxon-name-part>
            <object-id xmlns:xlink="http://www.w3.org/1999/xlink" xlink:type="simple" object-id-type="World Register of Marine Species (WoRMS)">https://www.marinespecies.org/aphia.php?p=taxdetails&amp;id=138675</object-id>
          </tp:taxon-name><tp:taxon-authority>(Pennant, 1777)</tp:taxon-authority><tp:nomenclature-citation-list><tp:nomenclature-citation><tp:taxon-name>
                <tp:taxon-name-part taxon-name-part-type="genus" reg="Chiton">Chiton</tp:taxon-name-part>
                <tp:taxon-name-part taxon-name-part-type="species" reg="crinitus">crinitus</tp:taxon-name-part>
              </tp:taxon-name><comment>: Pennant, 1777 - <xref ref-type="bibr" rid="B9890001">Pennant 1777</xref>: 71, pl. 36, Figs. 1, A1.</comment></tp:nomenclature-citation><tp:nomenclature-citation><tp:taxon-name>
                <tp:taxon-name-part taxon-name-part-type="genus" reg="Chiton"/>
                <tp:taxon-name-part taxon-name-part-type="species" reg="crinitus"/>
              </tp:taxon-name><comment>non <tp:taxon-name><tp:taxon-name-part taxon-name-part-type="genus" reg="Chiton">Chiton</tp:taxon-name-part><tp:taxon-name-part taxon-name-part-type="species" reg="crinitus">crinitus</tp:taxon-name-part></tp:taxon-name>: Sowerby II, 1840a - <xref ref-type="bibr" rid="B9889853">Sowerby II 1840a</xref>: figs 88-93; 1840b - <xref ref-type="bibr" rid="B9889845">Sowerby II 1840b</xref>: 2.</comment></tp:nomenclature-citation><tp:nomenclature-citation><tp:taxon-name>
                <tp:taxon-name-part taxon-name-part-type="genus" reg="Chiton">Chiton</tp:taxon-name-part>
                <tp:taxon-name-part taxon-name-part-type="species" reg="onyx">onyx</tp:taxon-name-part>
              </tp:taxon-name><comment>: Spengler, 1797 - <xref ref-type="bibr" rid="B9889811">Spengler 1797</xref>: 95; Kaas, 1981 - <xref ref-type="bibr" rid="B9889652">Kaas 1981</xref>: 220, fig. 6.</comment></tp:nomenclature-citation><tp:nomenclature-citation><tp:taxon-name>
                <tp:taxon-name-part taxon-name-part-type="genus" reg="Chiton"/>
                <tp:taxon-name-part taxon-name-part-type="species" reg="onyx"/>
              </tp:taxon-name><comment>non <italic><tp:taxon-name><tp:taxon-name-part taxon-name-part-type="genus" reg="Chiton">Chiton</tp:taxon-name-part><tp:taxon-name-part taxon-name-part-type="species" reg="onyx">onyx</tp:taxon-name-part></tp:taxon-name></italic>: Morch, 1870 - <xref ref-type="bibr" rid="B9890032">Mörch 1870</xref>: 113.</comment></tp:nomenclature-citation><tp:nomenclature-citation><tp:taxon-name>
                <tp:taxon-name-part taxon-name-part-type="genus" reg="Chiton"/>
                <tp:taxon-name-part taxon-name-part-type="species" reg="fascicularis"/>
              </tp:taxon-name><comment><italic><tp:taxon-name><tp:taxon-name-part taxon-name-part-type="genus" reg="Chiton">Chiton</tp:taxon-name-part><tp:taxon-name-part taxon-name-part-type="species" reg="fascicularis">fascicularis</tp:taxon-name-part></tp:taxon-name></italic>: Brown, 1827 - <xref ref-type="bibr" rid="B9890300">Brown 1827</xref>: pl. 35 fig. 8 (not fig. 5); 1844 -<xref ref-type="bibr" rid="B9890322">Brown 1844</xref>: 65, pl. 21 fig. 8 (not fig. 5); Sowerby II, 1840a -<xref ref-type="bibr" rid="B9889853">Sowerby II 1840a</xref>: figs. 87, 87a; 1840a - <xref ref-type="bibr" rid="B9889845">Sowerby II 1840b</xref>: 1; Sowerby II, 1859 - <xref ref-type="bibr" rid="B9889837">Sowerby II 1859</xref>, pl. 10, fig. 5; Forbes &amp; Hanley, 1849 -<xref ref-type="bibr" rid="B9891598">Forbes and Hanley 1849</xref>: 393, pl. 59 fig. 5; Hanley, 1855 -<xref ref-type="bibr" rid="B9897663">Hanley 1855</xref>: 15; Jeffreys, 1865 - <xref ref-type="bibr" rid="B9897981">Jeffreys 1865</xref>: 211; 1869 - <xref ref-type="bibr" rid="B9898009">Jeffreys 1869</xref>: 197, pl. 55 fig. 3; et mult auct.</comment></tp:nomenclature-citation><tp:nomenclature-citation><tp:taxon-name>
                <tp:taxon-name-part taxon-name-part-type="genus" reg="Chiton"/>
                <tp:taxon-name-part taxon-name-part-type="species" reg="fascicularis"/>
              </tp:taxon-name><comment>non <italic><tp:taxon-name><tp:taxon-name-part taxon-name-part-type="genus" reg="Chiton">Chiton</tp:taxon-name-part><tp:taxon-name-part taxon-name-part-type="species" reg="fascicularis">fascicularis</tp:taxon-name-part></tp:taxon-name></italic>: Linnaeus, 1767 - <xref ref-type="bibr" rid="B9890067">Linnaeus 1767</xref>.</comment></tp:nomenclature-citation><tp:nomenclature-citation><tp:taxon-name>
                <tp:taxon-name-part taxon-name-part-type="genus" reg="Chiton">Chiton</tp:taxon-name-part>
                <tp:taxon-name-part taxon-name-part-type="species" reg="fascicularis">fascicularis</tp:taxon-name-part>
                <tp:taxon-name-part taxon-name-part-type="infraspecific-rank">var.</tp:taxon-name-part>
                <tp:taxon-name-part taxon-name-part-type="variety" reg="minor">minor</tp:taxon-name-part>
              </tp:taxon-name><comment>: Philippi, 1836 - <xref ref-type="bibr" rid="B9889993">Philippi 1836</xref>: 108.</comment></tp:nomenclature-citation><tp:nomenclature-citation><tp:taxon-name>
                <tp:taxon-name-part taxon-name-part-type="genus" reg="Acanthochaetes">Acanthochaetes</tp:taxon-name-part>
                <tp:taxon-name-part taxon-name-part-type="species" reg="vulgaris">vulgaris</tp:taxon-name-part>
              </tp:taxon-name><comment>: Leach, 1852 - <xref ref-type="bibr" rid="B9897671">Leach 1852</xref>: 229, pl. 10 fig. 8.</comment></tp:nomenclature-citation><tp:nomenclature-citation><tp:taxon-name>
                <tp:taxon-name-part taxon-name-part-type="genus" reg="Chiton">Chiton</tp:taxon-name-part>
                <tp:taxon-name-part taxon-name-part-type="species" reg="fascicularis">fascicularis</tp:taxon-name-part>
                <tp:taxon-name-part taxon-name-part-type="infraspecific-rank">var.</tp:taxon-name-part>
                <tp:taxon-name-part taxon-name-part-type="variety" reg="attenuata">attenuata</tp:taxon-name-part>
              </tp:taxon-name><comment>: Jeffreys, 1865 - <xref ref-type="bibr" rid="B9897981">Jeffreys 1865</xref>: 212.</comment></tp:nomenclature-citation><tp:nomenclature-citation><tp:taxon-name>
                <tp:taxon-name-part taxon-name-part-type="genus" reg="Acanthochites">Acanthochites</tp:taxon-name-part>
                <tp:taxon-name-part taxon-name-part-type="species" reg="aeneus">aeneus</tp:taxon-name-part>
              </tp:taxon-name><comment>: di Monterosato, 1878a - <xref ref-type="bibr" rid="B9891477">di Monterosato 1878</xref>: 147.</comment></tp:nomenclature-citation><tp:nomenclature-citation><tp:taxon-name>
                <tp:taxon-name-part taxon-name-part-type="genus" reg="Acanthochites"/>
                <tp:taxon-name-part taxon-name-part-type="species" reg="aeneus"/>
              </tp:taxon-name><comment>non <italic><tp:taxon-name><tp:taxon-name-part taxon-name-part-type="genus" reg="Acanthochites">Acanthochites</tp:taxon-name-part><tp:taxon-name-part taxon-name-part-type="species" reg="aeneus">aeneus</tp:taxon-name-part></tp:taxon-name></italic>: Risso, 1826 - <xref ref-type="bibr" rid="B9889960">Risso 1826</xref>.</comment></tp:nomenclature-citation><tp:nomenclature-citation><tp:taxon-name>
                <tp:taxon-name-part taxon-name-part-type="genus" reg="Acanthochites">Acanthochites</tp:taxon-name-part>
              </tp:taxon-name><comment> (ton) <italic><tp:taxon-name><tp:taxon-name-part taxon-name-part-type="genus" reg="Acanthochites"/><tp:taxon-name-part taxon-name-part-type="species" reg="adansoni">adansoni</tp:taxon-name-part></tp:taxon-name></italic>: de Rochebrune, 1881a - <xref ref-type="bibr" rid="B9889933">de Rochebrune 1881a</xref>: 44; 1881b - <xref ref-type="bibr" rid="B9889942">de Rochebrune 1881b</xref>: 116; 1881c - <xref ref-type="bibr" rid="B9889951">de Rochebrune 1881c</xref>: 238, pl. 17 figs. 9a-b; Pilsbry, 1893 - <xref ref-type="bibr" rid="B9889985">Pilsbry 1893</xref>: 13, pl. 8 figs. 33-34; Thiele, 1909 - <xref ref-type="bibr" rid="B9889793">Thiele 1909</xref>: 43, pl. 5 figs. 69-73; Bergenhayn, 1931 - <xref ref-type="bibr" rid="B9898017">Bergenhayn 1931</xref>: 28, pl. 3 fig. 81; Leloup, 1968 - <xref ref-type="bibr" rid="B9890084">Leloup 1968</xref>: 61, figs. 3-7, 11, 14.</comment></tp:nomenclature-citation><tp:nomenclature-citation><tp:taxon-name>
                <tp:taxon-name-part taxon-name-part-type="genus" reg="Acanthochites">Acanthochites</tp:taxon-name-part>
              </tp:taxon-name><comment> (tori) <tp:taxon-name><tp:taxon-name-part taxon-name-part-type="genus" reg="Acanthochites"/><tp:taxon-name-part taxon-name-part-type="species" reg="bouvieri">bouvieri</tp:taxon-name-part></tp:taxon-name>: de Rochebrune, 1881a - <xref ref-type="bibr" rid="B9889933">de Rochebrune 1881a</xref>: 45; 1881b - <xref ref-type="bibr" rid="B9889942">de Rochebrune 1881b</xref>: 117; 1881c - <xref ref-type="bibr" rid="B9889951">de Rochebrune 1881c</xref>: 239, pls. 17 figs. 10a, b; Pilsbry, 1893 - <xref ref-type="bibr" rid="B9889985">Pilsbry 1893</xref>: 13, pl. 3 figs. 65-66; Thiele, 1909 - <xref ref-type="bibr" rid="B9889793">Thiele 1909</xref>: 42; Leloup, 1968 - <xref ref-type="bibr" rid="B9890084">Leloup 1968</xref>: 62, figs. 4-7, 14.</comment></tp:nomenclature-citation><tp:nomenclature-citation><tp:taxon-name><tp:taxon-name-part taxon-name-part-type="genus" reg="Anisochiton">Anisochiton</tp:taxon-name-part> (<tp:taxon-name-part taxon-name-part-type="subgenus" reg="Acanthochites">Acanthochites</tp:taxon-name-part>) <tp:taxon-name-part taxon-name-part-type="species" reg="fascicularis">fascicularis</tp:taxon-name-part> <tp:taxon-name-part taxon-name-part-type="infraspecific-rank">var.</tp:taxon-name-part> <tp:taxon-name-part taxon-name-part-type="variety" reg="violacea">violacea</tp:taxon-name-part></tp:taxon-name><comment>: Pallary, 1902 - <xref ref-type="bibr" rid="B9890023">Pallary 1902</xref>: 29.</comment></tp:nomenclature-citation><tp:nomenclature-citation><tp:taxon-name>
                <tp:taxon-name-part taxon-name-part-type="genus" reg="Acanthochites">Acanthochites</tp:taxon-name-part>
                <tp:taxon-name-part taxon-name-part-type="species" reg="fascicularis">fascicularis</tp:taxon-name-part>
              </tp:taxon-name><comment> vars <italic>var. <tp:taxon-name><tp:taxon-name-part taxon-name-part-type="genus" reg="Acanthochites"/><tp:taxon-name-part taxon-name-part-type="species" reg="fascicularis"/><tp:taxon-name-part taxon-name-part-type="variety" reg="lutescens">lutescens</tp:taxon-name-part></tp:taxon-name></italic>, <italic><tp:taxon-name><tp:taxon-name-part taxon-name-part-type="genus" reg="Acanthochites"/><tp:taxon-name-part taxon-name-part-type="species" reg="fascicularis"/><tp:taxon-name-part taxon-name-part-type="variety" reg="cinnabrina">cinnabrina</tp:taxon-name-part></tp:taxon-name> et <tp:taxon-name><tp:taxon-name-part taxon-name-part-type="genus" reg="Acanthochites"/><tp:taxon-name-part taxon-name-part-type="species" reg="fascicularis"/><tp:taxon-name-part taxon-name-part-type="variety" reg="fusca">fusca</tp:taxon-name-part></tp:taxon-name></italic>: Dautzenberg &amp; Durouchoux, 1906 - <xref ref-type="bibr" rid="B9891420">Dautzenberg and Durouchoux 1906</xref>: 15.</comment></tp:nomenclature-citation><tp:nomenclature-citation><tp:taxon-name>
                <tp:taxon-name-part taxon-name-part-type="genus" reg="Acanthochitona">Acanthochitona</tp:taxon-name-part>
                <tp:taxon-name-part taxon-name-part-type="species" reg="crinitus">crinitus</tp:taxon-name-part>
              </tp:taxon-name><comment>: Winckworth, 1926 - <xref ref-type="bibr" rid="B9889775">Winckworth 1926</xref>: 15; 1932: 218.</comment></tp:nomenclature-citation><tp:nomenclature-citation><tp:taxon-name>
                <tp:taxon-name-part taxon-name-part-type="genus" reg="Acanthochiton">Acanthochiton</tp:taxon-name-part>
                <tp:taxon-name-part taxon-name-part-type="species" reg="fascicularis">fascicularis</tp:taxon-name-part>
              </tp:taxon-name><comment>: Leloup, 1936 - <xref ref-type="bibr" rid="B9890102">Leloup 1936</xref>: 3, fig. 3; 1968 - <xref ref-type="bibr" rid="B9890084">Leloup 1968</xref>: 60, figs. 1-6, 8-11, 13-14 (bibliography); et mult. auct.</comment></tp:nomenclature-citation><tp:nomenclature-citation><tp:taxon-name>
                <tp:taxon-name-part taxon-name-part-type="genus" reg="Chiton"/>
                <tp:taxon-name-part taxon-name-part-type="species" reg="fascicularis"/>
              </tp:taxon-name><comment>non <italic><tp:taxon-name><tp:taxon-name-part taxon-name-part-type="genus" reg="Chiton">Chiton</tp:taxon-name-part><tp:taxon-name-part taxon-name-part-type="species" reg="fascicularis">fascicularis</tp:taxon-name-part></tp:taxon-name></italic>: Linnaeus, 1767 - <xref ref-type="bibr" rid="B9890067">Linnaeus 1767</xref>.</comment></tp:nomenclature-citation><tp:nomenclature-citation><tp:taxon-name>
                <tp:taxon-name-part taxon-name-part-type="genus" reg="Acanthochiton">Acanthochiton</tp:taxon-name-part>
                <tp:taxon-name-part taxon-name-part-type="species" reg="gracilis">gracilis</tp:taxon-name-part>
              </tp:taxon-name><comment>: Leloup, 1968 - <xref ref-type="bibr" rid="B9890084">Leloup 1968</xref>: 74 (ex parte).</comment></tp:nomenclature-citation><tp:nomenclature-citation><tp:taxon-name>
                <tp:taxon-name-part taxon-name-part-type="genus" reg="Chiton"/>
                <tp:taxon-name-part taxon-name-part-type="species" reg="gracilis"/>
              </tp:taxon-name><comment><italic>non <tp:taxon-name><tp:taxon-name-part taxon-name-part-type="genus" reg="Chiton">Chiton</tp:taxon-name-part><tp:taxon-name-part taxon-name-part-type="species" reg="gracilis">gracilis</tp:taxon-name-part></tp:taxon-name></italic> Jeffreys, 1859 - <xref ref-type="bibr" rid="B9898026">Jeffreys 1859</xref>.</comment></tp:nomenclature-citation><tp:nomenclature-citation><tp:taxon-name>
                <tp:taxon-name-part taxon-name-part-type="genus" reg="Acanthochitona">Acanthochitona</tp:taxon-name-part>
                <tp:taxon-name-part taxon-name-part-type="species" reg="crinita">crinita</tp:taxon-name-part>
              </tp:taxon-name><comment>: Kaas, 1985 - <xref ref-type="bibr" rid="B9889634">Kaas 1985</xref>: 588, Figs. 7-50.</comment></tp:nomenclature-citation><tp:nomenclature-citation><tp:taxon-name>
                <tp:taxon-name-part taxon-name-part-type="genus" reg="Acanthochitona"/>
                <tp:taxon-name-part taxon-name-part-type="species" reg="crinita"/>
              </tp:taxon-name><comment><bold>Type material.</bold> Neotype: RSMNH 1978.052.02601, Royal Scottish Museum of Natural History, Edinburgh, Scotland. Designated by <xref ref-type="bibr" rid="B9889634">Kaas (1985)</xref> (material not seen).</comment></tp:nomenclature-citation><tp:nomenclature-citation><tp:taxon-name>
                <tp:taxon-name-part taxon-name-part-type="genus" reg="Acanthochitona"/>
                <tp:taxon-name-part taxon-name-part-type="species" reg="crinita"/>
              </tp:taxon-name><comment><bold>Type locality.</bold> Scotland, sea near Aberdeen (<xref ref-type="bibr" rid="B9890001">Pennant 1777</xref>); Scotland, Monach Islands, North Uist, <named-content xmlns:xlink="http://www.w3.org/1999/xlink" content-type="dwc:verbatimCoordinates" xlink:type="simple">57°31.5'N, 07°38.5'W</named-content> (<xref ref-type="bibr" rid="B9889634">Kaas 1985</xref>).</comment></tp:nomenclature-citation></tp:nomenclature-citation-list></tp:nomenclature><tp:treatment-sec sec-type="materials"><title>Materials</title><list list-type="alpha-lower" list-content="occurrences"><list-item><p><bold>Type status:</bold> <named-content xmlns:xlink="http://www.w3.org/1999/xlink" content-type="dwc:typeStatus" xlink:type="simple">Other material</named-content>. <bold>Occurrence:</bold> individualID: <named-content xmlns:xlink="http://www.w3.org/1999/xlink" content-type="dwc:individualID" xlink:type="simple">SMF 373026</named-content>; individualCount: <named-content xmlns:xlink="http://www.w3.org/1999/xlink" content-type="dwc:individualCount" xlink:type="simple">1</named-content>; lifeStage: <named-content xmlns:xlink="http://www.w3.org/1999/xlink" content-type="dwc:lifeStage" xlink:type="simple">adult</named-content>; otherCatalogNumbers: <named-content xmlns:xlink="http://www.w3.org/1999/xlink" content-type="dwc:otherCatalogNumbers" xlink:type="simple"><ext-link ext-link-type="uri" xlink:href="http://boldsystems.org/index.php/Public_BarcodeCluster?clusteruri=BOLD:AAY5203" xlink:type="simple">BOLD:AAY5203</ext-link>, NIB_CCM_0542</named-content>; associatedSequences: <named-content xmlns:xlink="http://www.w3.org/1999/xlink" content-type="dwc:associatedSequences" xlink:type="simple"><ext-link ext-link-type="uri" xlink:href="http://boldsystems.org/index.php/Public_BarcodeCluster?clusteruri=BOLD:CCMMO049-21" xlink:type="simple">BOLD:CCMMO049-21</ext-link>, GenBank: <ext-link ext-link-type="uri" xlink:href="https://www.ncbi.nlm.nih.gov/nuccore/OR526579" xlink:type="simple">OR526579</ext-link></named-content>; occurrenceID: <named-content xmlns:xlink="http://www.w3.org/1999/xlink" content-type="dwc:occurrenceID" xlink:type="simple">F0AAA8D3-4C51-551B-95F3-0C69454D56D4</named-content>; <bold>Taxon:</bold> scientificNameID: <named-content xmlns:xlink="http://www.w3.org/1999/xlink" content-type="dwc:scientificNameID" xlink:type="simple"><tp:taxon-name><tp:taxon-name-part taxon-name-part-type="genus" reg="Acanthochitona">Acanthochitona</tp:taxon-name-part><tp:taxon-name-part taxon-name-part-type="species" reg="crinita">crinita</tp:taxon-name-part></tp:taxon-name></named-content>; <bold>Location:</bold> country: <named-content xmlns:xlink="http://www.w3.org/1999/xlink" content-type="dwc:country" xlink:type="simple">England</named-content>; locality: <named-content xmlns:xlink="http://www.w3.org/1999/xlink" content-type="dwc:locality" xlink:type="simple">Falmouth</named-content>; verbatimCoordinates: <named-content xmlns:xlink="http://www.w3.org/1999/xlink" content-type="dwc:verbatimCoordinates" xlink:type="simple"><named-content content-type="dwc:verbatimCoordinates" xlink:type="simple">50°08'38"N 5°03'46"W</named-content></named-content>; <bold>Event:</bold> eventDate: <named-content xmlns:xlink="http://www.w3.org/1999/xlink" content-type="dwc:eventDate" xlink:type="simple">08/10/2021</named-content>; eventRemarks: <named-content xmlns:xlink="http://www.w3.org/1999/xlink" content-type="dwc:eventRemarks" xlink:type="simple">Rory Ang and Jessie Dermody leg.</named-content>; <bold>Record Level:</bold> collectionCode: <named-content xmlns:xlink="http://www.w3.org/1999/xlink" content-type="dwc:collectionCode" xlink:type="simple">Malakologie- SMF</named-content>; basisOfRecord: <named-content xmlns:xlink="http://www.w3.org/1999/xlink" content-type="dwc:basisOfRecord" xlink:type="simple">PreservedSpecimen</named-content></p></list-item><list-item><p><bold>Type status:</bold> <named-content xmlns:xlink="http://www.w3.org/1999/xlink" content-type="dwc:typeStatus" xlink:type="simple">Other material</named-content>. <bold>Occurrence:</bold> individualID: <named-content xmlns:xlink="http://www.w3.org/1999/xlink" content-type="dwc:individualID" xlink:type="simple">SMF 363941-3</named-content>; individualCount: <named-content xmlns:xlink="http://www.w3.org/1999/xlink" content-type="dwc:individualCount" xlink:type="simple">1</named-content>; lifeStage: <named-content xmlns:xlink="http://www.w3.org/1999/xlink" content-type="dwc:lifeStage" xlink:type="simple">adult</named-content>; associatedSequences: <named-content xmlns:xlink="http://www.w3.org/1999/xlink" content-type="dwc:associatedSequences" xlink:type="simple">GenBank: <ext-link ext-link-type="uri" xlink:href="https://www.ncbi.nlm.nih.gov/nuccore/OR145408" xlink:type="simple">OR145408</ext-link></named-content>; occurrenceID: <named-content xmlns:xlink="http://www.w3.org/1999/xlink" content-type="dwc:occurrenceID" xlink:type="simple">602565CB-D2C4-5C78-85DB-C21D0702B889</named-content>; <bold>Taxon:</bold> scientificNameID: <named-content xmlns:xlink="http://www.w3.org/1999/xlink" content-type="dwc:scientificNameID" xlink:type="simple"><tp:taxon-name><tp:taxon-name-part taxon-name-part-type="genus" reg="Acanthochitona">Acanthochitona</tp:taxon-name-part><tp:taxon-name-part taxon-name-part-type="species" reg="crinita">crinita</tp:taxon-name-part></tp:taxon-name></named-content>; <bold>Location:</bold> country: <named-content xmlns:xlink="http://www.w3.org/1999/xlink" content-type="dwc:country" xlink:type="simple">Portugal</named-content>; stateProvince: <named-content xmlns:xlink="http://www.w3.org/1999/xlink" content-type="dwc:stateProvince" xlink:type="simple">Azores</named-content>; county: <named-content xmlns:xlink="http://www.w3.org/1999/xlink" content-type="dwc:county" xlink:type="simple">São Miguel</named-content>; locality: <named-content xmlns:xlink="http://www.w3.org/1999/xlink" content-type="dwc:locality" xlink:type="simple">Ponta Delgada, Rosto do Cão</named-content>; verbatimCoordinates: <named-content xmlns:xlink="http://www.w3.org/1999/xlink" content-type="dwc:verbatimCoordinates" xlink:type="simple"><named-content content-type="dwc:verbatimCoordinates" xlink:type="simple">37°44.567'N 25°38.167'W</named-content></named-content>; <bold>Event:</bold> eventDate: <named-content xmlns:xlink="http://www.w3.org/1999/xlink" content-type="dwc:eventDate" xlink:type="simple">29/07/2013</named-content>; eventRemarks: <named-content xmlns:xlink="http://www.w3.org/1999/xlink" content-type="dwc:eventRemarks" xlink:type="simple">Julia Sigwart, Laura Sumner-Rooney &amp; Nicholas Carey leg.</named-content>; <bold>Record Level:</bold> collectionCode: <named-content xmlns:xlink="http://www.w3.org/1999/xlink" content-type="dwc:collectionCode" xlink:type="simple">Malakologie- SMF</named-content>; basisOfRecord: <named-content xmlns:xlink="http://www.w3.org/1999/xlink" content-type="dwc:basisOfRecord" xlink:type="simple">PreservedSpecimen</named-content></p></list-item><list-item><p><bold>Type status:</bold> <named-content xmlns:xlink="http://www.w3.org/1999/xlink" content-type="dwc:typeStatus" xlink:type="simple">Other material</named-content>. <bold>Occurrence:</bold> individualID: <named-content xmlns:xlink="http://www.w3.org/1999/xlink" content-type="dwc:individualID" xlink:type="simple">SMF 363942-1</named-content>; individualCount: <named-content xmlns:xlink="http://www.w3.org/1999/xlink" content-type="dwc:individualCount" xlink:type="simple">1</named-content>; lifeStage: <named-content xmlns:xlink="http://www.w3.org/1999/xlink" content-type="dwc:lifeStage" xlink:type="simple">adult</named-content>; associatedSequences: <named-content xmlns:xlink="http://www.w3.org/1999/xlink" content-type="dwc:associatedSequences" xlink:type="simple">GenBank: <ext-link ext-link-type="uri" xlink:href="https://www.ncbi.nlm.nih.gov/nuccore/OR145404" xlink:type="simple">OR145404</ext-link></named-content>; occurrenceID: <named-content xmlns:xlink="http://www.w3.org/1999/xlink" content-type="dwc:occurrenceID" xlink:type="simple">F1F6B54D-AC5D-5102-97A0-B0BF71B35A28</named-content>; <bold>Taxon:</bold> scientificNameID: <named-content xmlns:xlink="http://www.w3.org/1999/xlink" content-type="dwc:scientificNameID" xlink:type="simple"><tp:taxon-name><tp:taxon-name-part taxon-name-part-type="genus" reg="Acanthochitona">Acanthochitona</tp:taxon-name-part><tp:taxon-name-part taxon-name-part-type="species" reg="crinita">crinita</tp:taxon-name-part></tp:taxon-name></named-content>; <bold>Location:</bold> country: <named-content xmlns:xlink="http://www.w3.org/1999/xlink" content-type="dwc:country" xlink:type="simple">Portugal</named-content>; stateProvince: <named-content xmlns:xlink="http://www.w3.org/1999/xlink" content-type="dwc:stateProvince" xlink:type="simple">Azores</named-content>; county: <named-content xmlns:xlink="http://www.w3.org/1999/xlink" content-type="dwc:county" xlink:type="simple">São Miguel</named-content>; locality: <named-content xmlns:xlink="http://www.w3.org/1999/xlink" content-type="dwc:locality" xlink:type="simple">Capelas, São Vicente</named-content>; verbatimCoordinates: <named-content xmlns:xlink="http://www.w3.org/1999/xlink" content-type="dwc:verbatimCoordinates" xlink:type="simple"><named-content content-type="dwc:verbatimCoordinates" xlink:type="simple">37°50.4'N 25°40.8'W</named-content></named-content>; <bold>Event:</bold> eventDate: <named-content xmlns:xlink="http://www.w3.org/1999/xlink" content-type="dwc:eventDate" xlink:type="simple">28/07/2013</named-content>; eventRemarks: <named-content xmlns:xlink="http://www.w3.org/1999/xlink" content-type="dwc:eventRemarks" xlink:type="simple">Julia Sigwart, Laura Sumner-Rooney &amp; Nicholas Carey leg.</named-content>; <bold>Record Level:</bold> collectionCode: <named-content xmlns:xlink="http://www.w3.org/1999/xlink" content-type="dwc:collectionCode" xlink:type="simple">Malakologie- SMF</named-content>; basisOfRecord: <named-content xmlns:xlink="http://www.w3.org/1999/xlink" content-type="dwc:basisOfRecord" xlink:type="simple">PreservedSpecimen</named-content></p></list-item><list-item><p><bold>Type status:</bold> <named-content xmlns:xlink="http://www.w3.org/1999/xlink" content-type="dwc:typeStatus" xlink:type="simple">Other material</named-content>. <bold>Occurrence:</bold> individualID: <named-content xmlns:xlink="http://www.w3.org/1999/xlink" content-type="dwc:individualID" xlink:type="simple">SMF 363942-2</named-content>; individualCount: <named-content xmlns:xlink="http://www.w3.org/1999/xlink" content-type="dwc:individualCount" xlink:type="simple">1</named-content>; lifeStage: <named-content xmlns:xlink="http://www.w3.org/1999/xlink" content-type="dwc:lifeStage" xlink:type="simple">adult</named-content>; associatedSequences: <named-content xmlns:xlink="http://www.w3.org/1999/xlink" content-type="dwc:associatedSequences" xlink:type="simple">GenBank: <ext-link ext-link-type="uri" xlink:href="https://www.ncbi.nlm.nih.gov/nuccore/OR145405" xlink:type="simple">OR145405</ext-link></named-content>; occurrenceID: <named-content xmlns:xlink="http://www.w3.org/1999/xlink" content-type="dwc:occurrenceID" xlink:type="simple">FDAF4402-13F8-5CCB-A272-A493FA0D2FD3</named-content>; <bold>Taxon:</bold> scientificNameID: <named-content xmlns:xlink="http://www.w3.org/1999/xlink" content-type="dwc:scientificNameID" xlink:type="simple"><tp:taxon-name><tp:taxon-name-part taxon-name-part-type="genus" reg="Acanthochitona">Acanthochitona</tp:taxon-name-part><tp:taxon-name-part taxon-name-part-type="species" reg="crinita">crinita</tp:taxon-name-part></tp:taxon-name></named-content>; <bold>Location:</bold> country: <named-content xmlns:xlink="http://www.w3.org/1999/xlink" content-type="dwc:country" xlink:type="simple">Portugal</named-content>; stateProvince: <named-content xmlns:xlink="http://www.w3.org/1999/xlink" content-type="dwc:stateProvince" xlink:type="simple">Azores</named-content>; county: <named-content xmlns:xlink="http://www.w3.org/1999/xlink" content-type="dwc:county" xlink:type="simple">São Miguel</named-content>; locality: <named-content xmlns:xlink="http://www.w3.org/1999/xlink" content-type="dwc:locality" xlink:type="simple">Capelas, São Vicente</named-content>; verbatimCoordinates: <named-content xmlns:xlink="http://www.w3.org/1999/xlink" content-type="dwc:verbatimCoordinates" xlink:type="simple"><named-content content-type="dwc:verbatimCoordinates" xlink:type="simple">37°50.4'N 25°40.8'W</named-content></named-content>; <bold>Event:</bold> eventDate: <named-content xmlns:xlink="http://www.w3.org/1999/xlink" content-type="dwc:eventDate" xlink:type="simple">28/07/2013</named-content>; eventRemarks: <named-content xmlns:xlink="http://www.w3.org/1999/xlink" content-type="dwc:eventRemarks" xlink:type="simple">Julia Sigwart, Laura Sumner-Rooney &amp; Nicholas Carey leg.</named-content>; <bold>Record Level:</bold> collectionCode: <named-content xmlns:xlink="http://www.w3.org/1999/xlink" content-type="dwc:collectionCode" xlink:type="simple">Malakologie- SMF</named-content>; basisOfRecord: <named-content xmlns:xlink="http://www.w3.org/1999/xlink" content-type="dwc:basisOfRecord" xlink:type="simple">PreservedSpecimen</named-content></p></list-item><list-item><p><bold>Type status:</bold> <named-content xmlns:xlink="http://www.w3.org/1999/xlink" content-type="dwc:typeStatus" xlink:type="simple">Other material</named-content>. <bold>Occurrence:</bold> individualID: <named-content xmlns:xlink="http://www.w3.org/1999/xlink" content-type="dwc:individualID" xlink:type="simple">SMF 363941-1</named-content>; individualCount: <named-content xmlns:xlink="http://www.w3.org/1999/xlink" content-type="dwc:individualCount" xlink:type="simple">1</named-content>; lifeStage: <named-content xmlns:xlink="http://www.w3.org/1999/xlink" content-type="dwc:lifeStage" xlink:type="simple">adult</named-content>; associatedSequences: <named-content xmlns:xlink="http://www.w3.org/1999/xlink" content-type="dwc:associatedSequences" xlink:type="simple">GenBank: <ext-link ext-link-type="uri" xlink:href="https://www.ncbi.nlm.nih.gov/nuccore/OR145406" xlink:type="simple">OR145406</ext-link></named-content>; occurrenceID: <named-content xmlns:xlink="http://www.w3.org/1999/xlink" content-type="dwc:occurrenceID" xlink:type="simple">4863948B-0D53-5E02-B0C1-5AEFBCACC547</named-content>; <bold>Taxon:</bold> scientificNameID: <named-content xmlns:xlink="http://www.w3.org/1999/xlink" content-type="dwc:scientificNameID" xlink:type="simple"><tp:taxon-name><tp:taxon-name-part taxon-name-part-type="genus" reg="Acanthochitona">Acanthochitona</tp:taxon-name-part><tp:taxon-name-part taxon-name-part-type="species" reg="crinita">crinita</tp:taxon-name-part></tp:taxon-name></named-content>; <bold>Location:</bold> country: <named-content xmlns:xlink="http://www.w3.org/1999/xlink" content-type="dwc:country" xlink:type="simple">Portugal</named-content>; stateProvince: <named-content xmlns:xlink="http://www.w3.org/1999/xlink" content-type="dwc:stateProvince" xlink:type="simple">Azores</named-content>; county: <named-content xmlns:xlink="http://www.w3.org/1999/xlink" content-type="dwc:county" xlink:type="simple">São Miguel</named-content>; locality: <named-content xmlns:xlink="http://www.w3.org/1999/xlink" content-type="dwc:locality" xlink:type="simple">Ponta Delgada, Rosto do Cão</named-content>; verbatimCoordinates: <named-content xmlns:xlink="http://www.w3.org/1999/xlink" content-type="dwc:verbatimCoordinates" xlink:type="simple"><named-content content-type="dwc:verbatimCoordinates" xlink:type="simple">37°44.567'N 25°38.167'W</named-content></named-content>; <bold>Event:</bold> eventDate: <named-content xmlns:xlink="http://www.w3.org/1999/xlink" content-type="dwc:eventDate" xlink:type="simple">29/07/2013</named-content>; eventRemarks: <named-content xmlns:xlink="http://www.w3.org/1999/xlink" content-type="dwc:eventRemarks" xlink:type="simple">Julia Sigwart, Laura Sumner-Rooney &amp; Nicholas Carey leg.</named-content>; <bold>Record Level:</bold> collectionCode: <named-content xmlns:xlink="http://www.w3.org/1999/xlink" content-type="dwc:collectionCode" xlink:type="simple">Malakologie- SMF</named-content>; basisOfRecord: <named-content xmlns:xlink="http://www.w3.org/1999/xlink" content-type="dwc:basisOfRecord" xlink:type="simple">PreservedSpecimen</named-content></p></list-item><list-item><p><bold>Type status:</bold> <named-content xmlns:xlink="http://www.w3.org/1999/xlink" content-type="dwc:typeStatus" xlink:type="simple">Other material</named-content>. <bold>Occurrence:</bold> individualID: <named-content xmlns:xlink="http://www.w3.org/1999/xlink" content-type="dwc:individualID" xlink:type="simple">SMF 363943</named-content>; individualCount: <named-content xmlns:xlink="http://www.w3.org/1999/xlink" content-type="dwc:individualCount" xlink:type="simple">1</named-content>; lifeStage: <named-content xmlns:xlink="http://www.w3.org/1999/xlink" content-type="dwc:lifeStage" xlink:type="simple">adult</named-content>; associatedSequences: <named-content xmlns:xlink="http://www.w3.org/1999/xlink" content-type="dwc:associatedSequences" xlink:type="simple">GenBank: <ext-link ext-link-type="uri" xlink:href="https://www.ncbi.nlm.nih.gov/nuccore/OR145403" xlink:type="simple">OR145403</ext-link></named-content>; occurrenceID: <named-content xmlns:xlink="http://www.w3.org/1999/xlink" content-type="dwc:occurrenceID" xlink:type="simple">4C33B9E9-B6CD-502D-80B1-E3E99435E35A</named-content>; <bold>Taxon:</bold> scientificNameID: <named-content xmlns:xlink="http://www.w3.org/1999/xlink" content-type="dwc:scientificNameID" xlink:type="simple"><tp:taxon-name><tp:taxon-name-part taxon-name-part-type="genus" reg="Acanthochitona">Acanthochitona</tp:taxon-name-part><tp:taxon-name-part taxon-name-part-type="species" reg="crinita">crinita</tp:taxon-name-part></tp:taxon-name></named-content>; <bold>Location:</bold> country: <named-content xmlns:xlink="http://www.w3.org/1999/xlink" content-type="dwc:country" xlink:type="simple">Portugal, Ilha de São Miguel, Ponta Delgada, Rosto do Cão</named-content>; stateProvince: <named-content xmlns:xlink="http://www.w3.org/1999/xlink" content-type="dwc:stateProvince" xlink:type="simple">Azores</named-content>; county: <named-content xmlns:xlink="http://www.w3.org/1999/xlink" content-type="dwc:county" xlink:type="simple">São Miguel</named-content>; locality: <named-content xmlns:xlink="http://www.w3.org/1999/xlink" content-type="dwc:locality" xlink:type="simple">Ponta Delgada, Rosto do Cão</named-content>; verbatimCoordinates: <named-content xmlns:xlink="http://www.w3.org/1999/xlink" content-type="dwc:verbatimCoordinates" xlink:type="simple"><named-content content-type="dwc:verbatimCoordinates" xlink:type="simple">37°44.567'N 25°38.167'W</named-content></named-content>; <bold>Event:</bold> eventDate: <named-content xmlns:xlink="http://www.w3.org/1999/xlink" content-type="dwc:eventDate" xlink:type="simple">29/07/2013</named-content>; eventRemarks: <named-content xmlns:xlink="http://www.w3.org/1999/xlink" content-type="dwc:eventRemarks" xlink:type="simple">Julia Sigwart, Laura Sumner-Rooney &amp; Nicholas Carey leg.</named-content>; <bold>Record Level:</bold> collectionCode: <named-content xmlns:xlink="http://www.w3.org/1999/xlink" content-type="dwc:collectionCode" xlink:type="simple">Malakologie- SMF</named-content>; basisOfRecord: <named-content xmlns:xlink="http://www.w3.org/1999/xlink" content-type="dwc:basisOfRecord" xlink:type="simple">PreservedSpecimen</named-content></p></list-item><list-item><p><bold>Type status:</bold> <named-content xmlns:xlink="http://www.w3.org/1999/xlink" content-type="dwc:typeStatus" xlink:type="simple">Other material</named-content>. <bold>Occurrence:</bold> individualID: <named-content xmlns:xlink="http://www.w3.org/1999/xlink" content-type="dwc:individualID" xlink:type="simple">SMF 363941-2</named-content>; individualCount: <named-content xmlns:xlink="http://www.w3.org/1999/xlink" content-type="dwc:individualCount" xlink:type="simple">1</named-content>; lifeStage: <named-content xmlns:xlink="http://www.w3.org/1999/xlink" content-type="dwc:lifeStage" xlink:type="simple">adult</named-content>; associatedSequences: <named-content xmlns:xlink="http://www.w3.org/1999/xlink" content-type="dwc:associatedSequences" xlink:type="simple">GenBank: <ext-link ext-link-type="uri" xlink:href="https://www.ncbi.nlm.nih.gov/nuccore/OR145407" xlink:type="simple">OR145407</ext-link></named-content>; occurrenceID: <named-content xmlns:xlink="http://www.w3.org/1999/xlink" content-type="dwc:occurrenceID" xlink:type="simple">B71A3E64-B60E-5247-8F90-D598F186FD1B</named-content>; <bold>Taxon:</bold> scientificNameID: <named-content xmlns:xlink="http://www.w3.org/1999/xlink" content-type="dwc:scientificNameID" xlink:type="simple"><tp:taxon-name><tp:taxon-name-part taxon-name-part-type="genus" reg="Acanthochitona">Acanthochitona</tp:taxon-name-part><tp:taxon-name-part taxon-name-part-type="species" reg="crinita">crinita</tp:taxon-name-part></tp:taxon-name></named-content>; <bold>Location:</bold> country: <named-content xmlns:xlink="http://www.w3.org/1999/xlink" content-type="dwc:country" xlink:type="simple">Portugal</named-content>; stateProvince: <named-content xmlns:xlink="http://www.w3.org/1999/xlink" content-type="dwc:stateProvince" xlink:type="simple">Azores</named-content>; county: <named-content xmlns:xlink="http://www.w3.org/1999/xlink" content-type="dwc:county" xlink:type="simple">São Miguel</named-content>; locality: <named-content xmlns:xlink="http://www.w3.org/1999/xlink" content-type="dwc:locality" xlink:type="simple">Ponta Delgada, Rosto do Cão</named-content>; verbatimCoordinates: <named-content xmlns:xlink="http://www.w3.org/1999/xlink" content-type="dwc:verbatimCoordinates" xlink:type="simple"><named-content content-type="dwc:verbatimCoordinates" xlink:type="simple">37°44.567'N 25°38.167'W</named-content></named-content>; <bold>Event:</bold> eventDate: <named-content xmlns:xlink="http://www.w3.org/1999/xlink" content-type="dwc:eventDate" xlink:type="simple">29/07/2013</named-content>; eventRemarks: <named-content xmlns:xlink="http://www.w3.org/1999/xlink" content-type="dwc:eventRemarks" xlink:type="simple">Julia Sigwart, Laura Sumner-Rooney &amp; Nicholas Carey leg.</named-content>; <bold>Record Level:</bold> collectionCode: <named-content xmlns:xlink="http://www.w3.org/1999/xlink" content-type="dwc:collectionCode" xlink:type="simple">Malakologie- SMF</named-content>; basisOfRecord: <named-content xmlns:xlink="http://www.w3.org/1999/xlink" content-type="dwc:basisOfRecord" xlink:type="simple">PreservedSpecimen</named-content></p></list-item><list-item><p><bold>Type status:</bold> <named-content xmlns:xlink="http://www.w3.org/1999/xlink" content-type="dwc:typeStatus" xlink:type="simple">Other material</named-content>. <bold>Occurrence:</bold> individualID: <named-content xmlns:xlink="http://www.w3.org/1999/xlink" content-type="dwc:individualID" xlink:type="simple">ZSM20150336</named-content>; individualCount: <named-content xmlns:xlink="http://www.w3.org/1999/xlink" content-type="dwc:individualCount" xlink:type="simple">1</named-content>; lifeStage: <named-content xmlns:xlink="http://www.w3.org/1999/xlink" content-type="dwc:lifeStage" xlink:type="simple">adult</named-content>; associatedSequences: <named-content xmlns:xlink="http://www.w3.org/1999/xlink" content-type="dwc:associatedSequences" xlink:type="simple">GenBank: <ext-link ext-link-type="uri" xlink:href="https://www.ncbi.nlm.nih.gov/nuccore/OR145411" xlink:type="simple">OR145411</ext-link></named-content>; occurrenceID: <named-content xmlns:xlink="http://www.w3.org/1999/xlink" content-type="dwc:occurrenceID" xlink:type="simple">F70C7D1C-8366-5231-AEAC-95AB7AF1AC1E</named-content>; <bold>Taxon:</bold> scientificNameID: <named-content xmlns:xlink="http://www.w3.org/1999/xlink" content-type="dwc:scientificNameID" xlink:type="simple"><tp:taxon-name><tp:taxon-name-part taxon-name-part-type="genus" reg="Acanthochitona">Acanthochitona</tp:taxon-name-part><tp:taxon-name-part taxon-name-part-type="species" reg="crinita">crinita</tp:taxon-name-part></tp:taxon-name></named-content>; <bold>Location:</bold> country: <named-content xmlns:xlink="http://www.w3.org/1999/xlink" content-type="dwc:country" xlink:type="simple">France</named-content>; stateProvince: <named-content xmlns:xlink="http://www.w3.org/1999/xlink" content-type="dwc:stateProvince" xlink:type="simple">Brittany, Finistère</named-content>; locality: <named-content xmlns:xlink="http://www.w3.org/1999/xlink" content-type="dwc:locality" xlink:type="simple">Roscoff</named-content>; verbatimCoordinates: <named-content xmlns:xlink="http://www.w3.org/1999/xlink" content-type="dwc:verbatimCoordinates" xlink:type="simple"><named-content content-type="dwc:verbatimCoordinates" xlink:type="simple">48°43'40''N 3°59'21''W</named-content></named-content>; <bold>Event:</bold> eventDate: <named-content xmlns:xlink="http://www.w3.org/1999/xlink" content-type="dwc:eventDate" xlink:type="simple">10/06/2013</named-content>; eventRemarks: <named-content xmlns:xlink="http://www.w3.org/1999/xlink" content-type="dwc:eventRemarks" xlink:type="simple">Gerhard Haszprunar leg.</named-content>; <bold>Record Level:</bold> institutionCode: <named-content xmlns:xlink="http://www.w3.org/1999/xlink" content-type="dwc:institutionCode" xlink:type="simple">SNSB-ZSM</named-content>; collectionCode: <named-content xmlns:xlink="http://www.w3.org/1999/xlink" content-type="dwc:collectionCode" xlink:type="simple">ZSM-Mol</named-content>; basisOfRecord: <named-content xmlns:xlink="http://www.w3.org/1999/xlink" content-type="dwc:basisOfRecord" xlink:type="simple">PreservedSpecimen</named-content></p></list-item></list></tp:treatment-sec><tp:treatment-sec sec-type="Description"><title>Description</title><p>(See <xref ref-type="bibr" rid="B9889551">Jones and Baxter (1987)</xref>, <xref ref-type="bibr" rid="B9889586">Dell’Angelo and Smriglio (2001)</xref>, <xref ref-type="bibr" rid="B9890256">Bonfitto et al. (2011)</xref>, <xref ref-type="bibr" rid="B9889698">Mitov (2015)</xref>, <xref ref-type="bibr" rid="B9889888">Schmidt-Petersen et al. (2015)</xref> for additional descriptions that pertain to <italic><tp:taxon-name><tp:taxon-name-part taxon-name-part-type="genus" reg="Acanthochitona">A.</tp:taxon-name-part><tp:taxon-name-part taxon-name-part-type="species" reg="crinita">crinita</tp:taxon-name-part></tp:taxon-name></italic> s.s.). Small to medium-sized (in examined material, BL: 8–18 mm, BW: 4–10 mm, BL/BW ratio: 2), outline oval, moderately elevated, semi-carinated, slightly protruding apices; girdle wide, spiculose. Tegmentum colouration not uniform, mottled and very variable (Fig. <xref ref-type="fig" rid="F9899040">1</xref>A–B).</p><p>Head valve slightly wider than long, almost semicircular, five rays barely raised, apex clearly visible (Fig. <xref ref-type="fig" rid="F9881821">2</xref>A). Intermediate valves ellipsoidal, wide, anterior margin slightly convex at both sides of straight or little concave jugum; hardly raised striated jugal area (Fig. <xref ref-type="fig" rid="F9899040">1</xref>A–B, Fig. <xref ref-type="fig" rid="F9881821">2</xref>B–C). Tail valve roughly semicircular with central, slightly elevated mucro (Fig. <xref ref-type="fig" rid="F9881821">2</xref>E).</p><p>Tegmentum covered with densely packed to widely separated (density from 23 to 38 granules per 1 mm<sup>2</sup>, mean = 31, n = 8 specimens) granules of variable shape, from oval to more or less elongate drop-shaped; granules raised, flat-topped, with one macroaesthete subcentral surrounded by 8–16 posteromedially located microaesthetes (Fig. <xref ref-type="fig" rid="F9899040">1</xref>A, Fig. <xref ref-type="fig" rid="F9881821">2</xref>A–C, E, Fig. <xref ref-type="fig" rid="F9881823">3</xref>B and Fig. <xref ref-type="fig" rid="F9881833">4</xref>A).</p><p>Articulamentum thick, apophyses large, broadly rectangular, rounded at anterolateral margins, separated by a wide sinus; insertion plates wide, continuous with apophyses, slits moderately deep (slit formula: 5/1/2) (Fig. <xref ref-type="fig" rid="F9881821">2</xref>).</p><p>Girdle wide, fleshy, usually brighter than tegmentum, deeply encroaching sutural areas. Highly variable colour of the tegmentum and perinotum; usually from creamy-white to olive-green and brown, with different degrees of blotches in which white, yellow and brown variously combined; in some specimens, colours can be very bright, for example, bright yellow and orange. (Fig. <xref ref-type="fig" rid="F9899040">1</xref>A–B). Perinotum covered with two kinds of spicules: evenly distributed, short, somewhat bent and distally striated spicules (up to 100 x 15 µm) and longer thick spicules (up to 260 x 40 µm), striated (some of them smooth), usually slightly curved, randomly interspersed amongst them (Fig. <xref ref-type="fig" rid="F9881823">3</xref>D). Perinotum ornamentation highly variable, observed variability in examined specimens: dorsal ornamentation just as described above or only short and densely arranged spicules or densely arranged, short but very thin, irregularly-curved spicules, with long and thick spicules interspersed amongst them. Sutural tufts with around 20–46 thick, smooth needles (up to 340 x 20 µm) intermingled with much shorter and thinner needles (Fig. <xref ref-type="fig" rid="F9881823">3</xref>C). Marginal fringe with long and finely-ribbed spicules (some spicules may have deep grooves); hyponotum beset with slightly flattened, distally finely striated spicules, similar to the short dorsal spicules, up to 110 x 18 µm (Fig. <xref ref-type="fig" rid="F9881823">3</xref>E).</p><p>Radula central tooth elongated, almost straight at the top and slightly keeled near base; first lateral tooth wing-shaped and smaller than the central; second (major) lateral elongated, with accessory plate tricuspidate, outer denticle slightly shorter than the others; cusps pointed (Fig. <xref ref-type="fig" rid="F9881823">3</xref>A).</p><p>Gills merobranchial, 13–15 ctenidia on each side.</p></tp:treatment-sec><tp:treatment-sec sec-type="Diagnosis"><title>Diagnosis</title><p><italic><tp:taxon-name><tp:taxon-name-part taxon-name-part-type="genus" reg="Acanthochitona">Acanthochitona</tp:taxon-name-part><tp:taxon-name-part taxon-name-part-type="species" reg="crinita">crinita</tp:taxon-name-part></tp:taxon-name></italic> is well known for its high variability of morphological features. However, it can be distinguished from other NE Atlantic relatives on the basis of the below-mentioned morphological characters. <italic><tp:taxon-name><tp:taxon-name-part taxon-name-part-type="genus" reg="Acanthochitona">A.</tp:taxon-name-part><tp:taxon-name-part taxon-name-part-type="species" reg="crinita">crinita</tp:taxon-name-part></tp:taxon-name></italic> can be distinguished from <italic><tp:taxon-name><tp:taxon-name-part taxon-name-part-type="genus" reg="Acanthochitona">A.</tp:taxon-name-part><tp:taxon-name-part taxon-name-part-type="species" reg="discrepans">discrepans</tp:taxon-name-part></tp:taxon-name></italic> (Brown, 1827), based on the number, size and arrangement of aesthetes on tegmental granules (one macroaesthete subcentral surrounded by larger, posteromedially-located 8–16 microaesthetes in <italic><tp:taxon-name><tp:taxon-name-part taxon-name-part-type="genus" reg="Acanthochitona">A.</tp:taxon-name-part><tp:taxon-name-part taxon-name-part-type="species" reg="crinita">crinita</tp:taxon-name-part></tp:taxon-name></italic> vs. 1–2 macroaesthetes: a single macroaesthete located in posterior third, second, if present, located centrally, surrounded by very small, posteriomedially located 26–40 microaesthetes in <italic><tp:taxon-name><tp:taxon-name-part taxon-name-part-type="genus" reg="Acanthochitona">A.</tp:taxon-name-part><tp:taxon-name-part taxon-name-part-type="species" reg="discrepans">discrepans</tp:taxon-name-part></tp:taxon-name></italic>), dorsal spicules (longer, thicker spicules up to 100 x 15 µm in <italic><tp:taxon-name><tp:taxon-name-part taxon-name-part-type="genus" reg="Acanthochitona">A.</tp:taxon-name-part><tp:taxon-name-part taxon-name-part-type="species" reg="crinita">crinita</tp:taxon-name-part></tp:taxon-name></italic> vs. smaller, thinner spicules up to 68 x 7.5 µm in <italic><tp:taxon-name><tp:taxon-name-part taxon-name-part-type="genus" reg="Acanthochitona">A.</tp:taxon-name-part><tp:taxon-name-part taxon-name-part-type="species" reg="discrepans">discrepans</tp:taxon-name-part></tp:taxon-name></italic>), tuft needles (longer spicules up to 340 x 20 µm, surrounded by a smaller number of very short and thin needles in <italic><tp:taxon-name><tp:taxon-name-part taxon-name-part-type="genus" reg="Acanthochitona">A.</tp:taxon-name-part><tp:taxon-name-part taxon-name-part-type="species" reg="crinita">crinita</tp:taxon-name-part></tp:taxon-name></italic> vs. longer spicules up to 1000 µm x 60 µm, surrounded by a large number of somewhat shorter and much thinner needles in <italic><tp:taxon-name><tp:taxon-name-part taxon-name-part-type="genus" reg="Acanthochitona">A.</tp:taxon-name-part><tp:taxon-name-part taxon-name-part-type="species" reg="discrepans">discrepans</tp:taxon-name-part></tp:taxon-name></italic>). <italic><tp:taxon-name><tp:taxon-name-part taxon-name-part-type="genus" reg="Acanthochitona">A.</tp:taxon-name-part><tp:taxon-name-part taxon-name-part-type="species" reg="crinita">crinita</tp:taxon-name-part></tp:taxon-name></italic> differs from <italic><tp:taxon-name><tp:taxon-name-part taxon-name-part-type="genus" reg="Acanthochitona">A.</tp:taxon-name-part><tp:taxon-name-part taxon-name-part-type="species" reg="fascicularis">fascicularis</tp:taxon-name-part></tp:taxon-name></italic> (Linnaeus, 1767) by the shape of the intermediate valves (ellipsoidal in <italic><tp:taxon-name><tp:taxon-name-part taxon-name-part-type="genus" reg="Acanthochitona">A.</tp:taxon-name-part><tp:taxon-name-part taxon-name-part-type="species" reg="crinita">crinita</tp:taxon-name-part></tp:taxon-name></italic> vs. triangular in <italic><tp:taxon-name><tp:taxon-name-part taxon-name-part-type="genus" reg="Acanthochitona">A.</tp:taxon-name-part><tp:taxon-name-part taxon-name-part-type="species" reg="fascicularis">fascicularis</tp:taxon-name-part></tp:taxon-name></italic>), jugal area (hardly raised, not sharply separated from the latero-pleural areas in <italic><tp:taxon-name><tp:taxon-name-part taxon-name-part-type="genus" reg="Acanthochitona">A.</tp:taxon-name-part><tp:taxon-name-part taxon-name-part-type="species" reg="crinita">crinita</tp:taxon-name-part></tp:taxon-name></italic> vs. raised, sharply separated from the latero-pleural areas in <italic><tp:taxon-name><tp:taxon-name-part taxon-name-part-type="genus" reg="Acanthochitona">A.</tp:taxon-name-part><tp:taxon-name-part taxon-name-part-type="species" reg="fascicularis">fascicularis</tp:taxon-name-part></tp:taxon-name></italic>), shape of dorsal granules (moderately to widely apart, oval to elongated oval in <italic><tp:taxon-name><tp:taxon-name-part taxon-name-part-type="genus" reg="Acanthochitona">A.</tp:taxon-name-part><tp:taxon-name-part taxon-name-part-type="species" reg="crinita">crinita</tp:taxon-name-part></tp:taxon-name></italic> vs. small, round, densely packed granules with the incision in the middle in <italic><tp:taxon-name><tp:taxon-name-part taxon-name-part-type="genus" reg="Acanthochitona">A.</tp:taxon-name-part><tp:taxon-name-part taxon-name-part-type="species" reg="fascicularis">fascicularis</tp:taxon-name-part></tp:taxon-name></italic>), density of tegmental granules (23–38 granules per 1 mm<sup>2</sup>, mean = 31 in <italic><tp:taxon-name><tp:taxon-name-part taxon-name-part-type="genus" reg="Acanthochitona">A.</tp:taxon-name-part><tp:taxon-name-part taxon-name-part-type="species" reg="crinita">crinita</tp:taxon-name-part></tp:taxon-name></italic> vs. 42–70 granules per 1 mm<sup>2</sup>, mean = 52 in <italic><tp:taxon-name><tp:taxon-name-part taxon-name-part-type="genus" reg="Acanthochitona">A.</tp:taxon-name-part><tp:taxon-name-part taxon-name-part-type="species" reg="fascicularis">fascicularis</tp:taxon-name-part></tp:taxon-name></italic>), number of microaesthetes (8–16 microaesthetes in <italic><tp:taxon-name><tp:taxon-name-part taxon-name-part-type="genus" reg="Acanthochitona">A.</tp:taxon-name-part><tp:taxon-name-part taxon-name-part-type="species" reg="crinita">crinita</tp:taxon-name-part></tp:taxon-name></italic> vs. 0–6 microaesthetes in <italic><tp:taxon-name><tp:taxon-name-part taxon-name-part-type="genus" reg="Acanthochitona">A.</tp:taxon-name-part><tp:taxon-name-part taxon-name-part-type="species" reg="fascicularis">fascicularis</tp:taxon-name-part></tp:taxon-name></italic>), number of bristles in the sutural tufts (20–46 in <italic><tp:taxon-name><tp:taxon-name-part taxon-name-part-type="genus" reg="Acanthochitona">A.</tp:taxon-name-part><tp:taxon-name-part taxon-name-part-type="species" reg="crinita">crinita</tp:taxon-name-part></tp:taxon-name></italic> vs. 55-120 in <italic><tp:taxon-name><tp:taxon-name-part taxon-name-part-type="genus" reg="Acanthochitona">A.</tp:taxon-name-part><tp:taxon-name-part taxon-name-part-type="species" reg="fascicularis">fascicularis</tp:taxon-name-part></tp:taxon-name></italic>). It differs from <italic><tp:taxon-name><tp:taxon-name-part taxon-name-part-type="genus" reg="Acanthochitona">A.</tp:taxon-name-part><tp:taxon-name-part taxon-name-part-type="species" reg="oblonga">oblonga</tp:taxon-name-part></tp:taxon-name></italic> Leloup, 1981 by the shape of dorsal granules (moderately apart, oval to elongated oval in <italic><tp:taxon-name><tp:taxon-name-part taxon-name-part-type="genus" reg="Acanthochitona">A.</tp:taxon-name-part><tp:taxon-name-part taxon-name-part-type="species" reg="crinita">crinita</tp:taxon-name-part></tp:taxon-name></italic> vs. widely apart and very much elongated in <italic><tp:taxon-name><tp:taxon-name-part taxon-name-part-type="genus" reg="Acanthochitona">A.</tp:taxon-name-part><tp:taxon-name-part taxon-name-part-type="species" reg="oblonga">oblonga</tp:taxon-name-part></tp:taxon-name></italic>), number and arrangement of microaesthetes (8–16 microaesthetes located posteromedially in <italic><tp:taxon-name><tp:taxon-name-part taxon-name-part-type="genus" reg="Acanthochitona">A.</tp:taxon-name-part><tp:taxon-name-part taxon-name-part-type="species" reg="crinita">crinita</tp:taxon-name-part></tp:taxon-name></italic> vs. 6–9 microaesthetes, located mainly in the central area in <italic><tp:taxon-name><tp:taxon-name-part taxon-name-part-type="genus" reg="Acanthochitona">A.</tp:taxon-name-part><tp:taxon-name-part taxon-name-part-type="species" reg="oblonga">oblonga</tp:taxon-name-part></tp:taxon-name></italic>). It can be easily distinguished from <italic><tp:taxon-name><tp:taxon-name-part taxon-name-part-type="genus" reg="Acanthochitona">A.</tp:taxon-name-part><tp:taxon-name-part taxon-name-part-type="species" reg="pilosa">pilosa</tp:taxon-name-part></tp:taxon-name></italic> Schmidt-Petersen, Schwabe et Haszprunar, 2015 by the shape of the IV valve (valve with the hind margin concave at both sides of the pronounced apex in <italic><tp:taxon-name><tp:taxon-name-part taxon-name-part-type="genus" reg="Acanthochitona">A.</tp:taxon-name-part><tp:taxon-name-part taxon-name-part-type="species" reg="crinita">crinita</tp:taxon-name-part></tp:taxon-name></italic> vs. valve with triangular posterior margin with no apex in <italic><tp:taxon-name><tp:taxon-name-part taxon-name-part-type="genus" reg="Acanthochitona">A.</tp:taxon-name-part><tp:taxon-name-part taxon-name-part-type="species" reg="pilosa">pilosa</tp:taxon-name-part></tp:taxon-name></italic>), density of tegmental granules (moderately to widely apart in <italic><tp:taxon-name><tp:taxon-name-part taxon-name-part-type="genus" reg="Acanthochitona">A.</tp:taxon-name-part><tp:taxon-name-part taxon-name-part-type="species" reg="crinita">crinita</tp:taxon-name-part></tp:taxon-name></italic> vs. densely packed in <italic><tp:taxon-name><tp:taxon-name-part taxon-name-part-type="genus" reg="Acanthochitona">A.</tp:taxon-name-part><tp:taxon-name-part taxon-name-part-type="species" reg="pilosa">pilosa</tp:taxon-name-part></tp:taxon-name></italic>), size of microaesthetes on the tegmental granules (bigger microaesthetes in <italic><tp:taxon-name><tp:taxon-name-part taxon-name-part-type="genus" reg="Acanthochitona">A.</tp:taxon-name-part><tp:taxon-name-part taxon-name-part-type="species" reg="crinita">crinita</tp:taxon-name-part></tp:taxon-name></italic> vs. smaller, ca. ½ of the diameter, in <italic><tp:taxon-name><tp:taxon-name-part taxon-name-part-type="genus" reg="Acanthochitona">A.</tp:taxon-name-part><tp:taxon-name-part taxon-name-part-type="species" reg="pilosa">pilosa</tp:taxon-name-part></tp:taxon-name></italic>), large dorsal spicules (not always present, sparse, curved spicules of size up to 260 x 40 µm in <italic><tp:taxon-name><tp:taxon-name-part taxon-name-part-type="genus" reg="Acanthochitona">A.</tp:taxon-name-part><tp:taxon-name-part taxon-name-part-type="species" reg="crinita">crinita</tp:taxon-name-part></tp:taxon-name></italic> vs. always present, dense and straight spicules of size up to 320 × 60-62 µm in <italic><tp:taxon-name><tp:taxon-name-part taxon-name-part-type="genus" reg="Acanthochitona">A.</tp:taxon-name-part><tp:taxon-name-part taxon-name-part-type="species" reg="pilosa">pilosa</tp:taxon-name-part></tp:taxon-name></italic>).</p></tp:treatment-sec><tp:treatment-sec sec-type="Distribution"><title>Distribution</title><p><italic><tp:taxon-name><tp:taxon-name-part taxon-name-part-type="genus" reg="Acanthochitona">Acanthochitona</tp:taxon-name-part><tp:taxon-name-part taxon-name-part-type="species" reg="crinita">crinita</tp:taxon-name-part></tp:taxon-name></italic> is a widely distributed species in North-East Atlantic. The species inhabits the seas from of north of Scotland (<italic>locus typicus</italic>), south of England (molecular data and SEM photos from this study), north of France and Spain, west coast of Portugal (molecular data from GenBank), the Azores (molecular data and SEM photos from this study) and, most likely, the Mediterranean Sea (literature data).</p></tp:treatment-sec><tp:treatment-sec><!--Section generated to contain objects referenced in tp:taxon-treatment.--><fig id="F9899040" position="float" orientation="portrait"><object-id xmlns:xlink="http://www.w3.org/1999/xlink" content-type="arpha" xlink:type="simple">A4530BC2-D6AD-561B-A147-09791CB67E5A</object-id><object-id xmlns:xlink="http://www.w3.org/1999/xlink" content-type="doi" xlink:type="simple">10.3897/BDJ.11.e109554.figure1</object-id><label>Figure 1.</label><caption><p>Images of the adult specimens of <italic><tp:taxon-name><tp:taxon-name-part taxon-name-part-type="genus" reg="Acanthochitona">Acanthochitona</tp:taxon-name-part></tp:taxon-name></italic>, dorsal view. <bold>A</bold> <italic><tp:taxon-name><tp:taxon-name-part taxon-name-part-type="genus" reg="Acanthochitona">A.</tp:taxon-name-part><tp:taxon-name-part taxon-name-part-type="species" reg="crinita">crinita</tp:taxon-name-part></tp:taxon-name></italic> from England, BL not measured; <bold>B</bold> <italic><tp:taxon-name><tp:taxon-name-part taxon-name-part-type="genus" reg="Acanthochitona">A.</tp:taxon-name-part><tp:taxon-name-part taxon-name-part-type="species" reg="crinita">crinita</tp:taxon-name-part></tp:taxon-name></italic> from the Azores, BL not measured; <bold>C</bold> <italic><tp:taxon-name><tp:taxon-name-part taxon-name-part-type="genus" reg="Acanthochitona">A.</tp:taxon-name-part><tp:taxon-name-part taxon-name-part-type="species" reg="discrepans">discrepans</tp:taxon-name-part></tp:taxon-name></italic> from Norway, BL 17 mm; <bold>D</bold> <italic><tp:taxon-name><tp:taxon-name-part taxon-name-part-type="genus" reg="Acanthochitona">A.</tp:taxon-name-part><tp:taxon-name-part taxon-name-part-type="species" reg="fascicularis">fascicularis</tp:taxon-name-part></tp:taxon-name></italic> from Ireland, BL 23 mm; <bold>E</bold> <italic><tp:taxon-name><tp:taxon-name-part taxon-name-part-type="genus" reg="Acanthochitona">A.</tp:taxon-name-part><tp:taxon-name-part taxon-name-part-type="species" reg="fascicularis">fascicularis</tp:taxon-name-part></tp:taxon-name></italic> from the Azores, BL 13 mm.</p></caption><graphic xmlns:xlink="http://www.w3.org/1999/xlink" xlink:href="bdj-11-e109554-g001.jpg" position="float" id="oo_898492.jpg" orientation="portrait" xlink:type="simple"><uri content-type="original_file" xlink:type="simple">https://binary.pensoft.net/fig/898492</uri></graphic></fig><fig id="F9881821" position="float" orientation="portrait"><object-id xmlns:xlink="http://www.w3.org/1999/xlink" content-type="arpha" xlink:type="simple">7CF9BB99-3C1A-576F-A29D-F8D60BDAC2E4</object-id><object-id xmlns:xlink="http://www.w3.org/1999/xlink" content-type="doi" xlink:type="simple">10.3897/BDJ.11.e109554.figure2</object-id><label>Figure 2.</label><caption><p><italic><tp:taxon-name><tp:taxon-name-part taxon-name-part-type="genus" reg="Acanthochitona">Acanthochitona</tp:taxon-name-part><tp:taxon-name-part taxon-name-part-type="species" reg="crinita">crinita</tp:taxon-name-part></tp:taxon-name></italic> from the Azores (A, C, E) and England (B, D). <bold>A</bold> Valve I, dorsal view; <bold>B</bold> Valve VI, dorsal view; <bold>C</bold> Valve VII, dorsal view; <bold>D</bold> Valve VII, ventral view; <bold>E</bold> Valve VIII, dorsal view.</p></caption><graphic xmlns:xlink="http://www.w3.org/1999/xlink" xlink:href="bdj-11-e109554-g002.jpg" position="float" id="oo_898786.jpg" orientation="portrait" xlink:type="simple"><uri content-type="original_file" xlink:type="simple">https://binary.pensoft.net/fig/898786</uri></graphic></fig><fig id="F9881823" position="float" orientation="portrait"><object-id xmlns:xlink="http://www.w3.org/1999/xlink" content-type="arpha" xlink:type="simple">880FA4C9-769C-536B-99DB-21AC1A82E0BB</object-id><object-id xmlns:xlink="http://www.w3.org/1999/xlink" content-type="doi" xlink:type="simple">10.3897/BDJ.11.e109554.figure3</object-id><label>Figure 3.</label><caption><p><italic><tp:taxon-name><tp:taxon-name-part taxon-name-part-type="genus" reg="Acanthochitona">Acanthochitona</tp:taxon-name-part><tp:taxon-name-part taxon-name-part-type="species" reg="crinita">crinita</tp:taxon-name-part></tp:taxon-name></italic> from the Azores (A, D, E) and England (B, C). <bold>A</bold> Radula; <bold>B</bold> Valve VI, details of the tegmentum in the lateropleural area; <bold>C</bold> One of the 18 tufts of spicules on the girdle; <bold>D, E</bold> Tuft, dorsal and marginal spicules.</p></caption><graphic xmlns:xlink="http://www.w3.org/1999/xlink" xlink:href="bdj-11-e109554-g003.jpg" position="float" id="oo_859780.jpg" orientation="portrait" xlink:type="simple"><uri content-type="original_file" xlink:type="simple">https://binary.pensoft.net/fig/859780</uri></graphic></fig><fig id="F9881833" position="float" orientation="portrait"><object-id xmlns:xlink="http://www.w3.org/1999/xlink" content-type="arpha" xlink:type="simple">DC41CBA3-74B8-57D3-A256-2E189ABC1BB8</object-id><object-id xmlns:xlink="http://www.w3.org/1999/xlink" content-type="doi" xlink:type="simple">10.3897/BDJ.11.e109554.figure4</object-id><label>Figure 4.</label><caption><p>Morphology of the granules of tegmentum with the macro- and microaesthetes. <bold>A</bold> <italic><tp:taxon-name><tp:taxon-name-part taxon-name-part-type="genus" reg="Acanthochitona">Acanthochitona</tp:taxon-name-part><tp:taxon-name-part taxon-name-part-type="species" reg="crinita">crinita</tp:taxon-name-part></tp:taxon-name></italic>; <bold>B</bold> <italic><tp:taxon-name><tp:taxon-name-part taxon-name-part-type="genus" reg="Acanthochitona">A.</tp:taxon-name-part><tp:taxon-name-part taxon-name-part-type="species" reg="discrepans">discrepans</tp:taxon-name-part></tp:taxon-name></italic>; <bold>C</bold> <italic><tp:taxon-name><tp:taxon-name-part taxon-name-part-type="genus" reg="Acanthochitona">A.</tp:taxon-name-part><tp:taxon-name-part taxon-name-part-type="species" reg="fascicularis">fascicularis</tp:taxon-name-part></tp:taxon-name></italic>.</p></caption><graphic xmlns:xlink="http://www.w3.org/1999/xlink" xlink:href="bdj-11-e109554-g004.jpg" position="float" id="oo_859785.jpg" orientation="portrait" xlink:type="simple"><uri content-type="original_file" xlink:type="simple">https://binary.pensoft.net/fig/859785</uri></graphic></fig></tp:treatment-sec><ref-list><ref id="B9890001"><element-citation xmlns:xlink="http://www.w3.org/1999/xlink" publication-type="book" xlink:type="simple"><person-group person-group-type="author"><name name-style="western"><surname>Pennant</surname><given-names>T.</given-names></name></person-group><year>1777</year><source>British Zoology. Vol. 4. <tp:taxon-name><tp:taxon-name-part taxon-name-part-type="subphylum">Crustacea</tp:taxon-name-part></tp:taxon-name>, <tp:taxon-name><tp:taxon-name-part taxon-name-part-type="phylum">Mollusca</tp:taxon-name-part></tp:taxon-name>, <tp:taxon-name><tp:taxon-name-part taxon-name-part-type="order">Testacea</tp:taxon-name-part></tp:taxon-name></source><publisher-name>B. White</publisher-name><publisher-loc>London</publisher-loc><size units="page">154</size></element-citation></ref><ref id="B9889853"><element-citation xmlns:xlink="http://www.w3.org/1999/xlink" publication-type="book" xlink:type="simple"><person-group person-group-type="author"><name name-style="western"><surname>Sowerby II</surname><given-names>G. B.</given-names></name></person-group><year>1840</year><source>The conchological illustrations.</source><publisher-name>Sowerby</publisher-name><publisher-loc>London</publisher-loc></element-citation></ref><ref id="B9889845"><element-citation xmlns:xlink="http://www.w3.org/1999/xlink" publication-type="book" xlink:type="simple"><person-group person-group-type="author"><name name-style="western"><surname>Sowerby II</surname><given-names>G. B.</given-names></name></person-group><year>1840</year><source>Descriptive catalogue of British chitones. (Appendix to the conchological illustrations).</source><publisher-name>s.n.</publisher-name><publisher-loc>London</publisher-loc></element-citation></ref><ref id="B9889811"><element-citation xmlns:xlink="http://www.w3.org/1999/xlink" publication-type="article" xlink:type="simple"><person-group person-group-type="author"><name name-style="western"><surname>Spengler</surname><given-names>L.</given-names></name></person-group><year>1797</year><article-title>Udfôrlig Beskrivelse over det mangeskallede Konkylie-Slaegt, af Linneus kaldet <tp:taxon-name><tp:taxon-name-part taxon-name-part-type="genus" reg="Chiton">Chiton</tp:taxon-name-part></tp:taxon-name>; med ended nye Arter og Varieteter.</article-title><source>Skrivter af Naturhistorie-selskabet</source><volume>4</volume><fpage>42</fpage><lpage>103</lpage></element-citation></ref><ref id="B9889652"><element-citation xmlns:xlink="http://www.w3.org/1999/xlink" publication-type="article" xlink:type="simple"><person-group person-group-type="author"><name name-style="western"><surname>Kaas</surname><given-names>Piet</given-names></name></person-group><year>1981</year><article-title>Scandinavian species of <italic><tp:taxon-name><tp:taxon-name-part taxon-name-part-type="genus" reg="Leptochiton">Leptochiton</tp:taxon-name-part></tp:taxon-name></italic> Gray, 1847 (<tp:taxon-name><tp:taxon-name-part taxon-name-part-type="phylum">Mollusca</tp:taxon-name-part></tp:taxon-name>, <tp:taxon-name><tp:taxon-name-part taxon-name-part-type="class">Polyplacophora</tp:taxon-name-part></tp:taxon-name>)</article-title><source>Sarsia</source><volume>66</volume><issue>3</issue><fpage>217</fpage><lpage>229</lpage><pub-id pub-id-type="doi">10.1080/00364827.1981.10414541</pub-id></element-citation></ref><ref id="B9890032"><element-citation xmlns:xlink="http://www.w3.org/1999/xlink" publication-type="article" xlink:type="simple"><person-group person-group-type="author"><name name-style="western"><surname>Mörch</surname><given-names>O. A. L.</given-names></name></person-group><year>1870</year><article-title>Übersicht der von Lorenz Spengler beschriebenen Conchylien</article-title><source>Malakozoologische Blätter</source><fpage>99</fpage><lpage>124</lpage></element-citation></ref><ref id="B9890300"><element-citation xmlns:xlink="http://www.w3.org/1999/xlink" publication-type="book" xlink:type="simple"><person-group person-group-type="author"><name name-style="western"><surname>Brown</surname><given-names>T.</given-names></name></person-group><year>1827</year><source>Illustrations of the conchology of Great Britain and Ireland.</source><publisher-name>W.H. Lizars and D. Lizars, Edinburgh and S. Highley</publisher-name><publisher-loc>London</publisher-loc><size units="page">144</size></element-citation></ref><ref id="B9890322"><element-citation xmlns:xlink="http://www.w3.org/1999/xlink" publication-type="book" xlink:type="simple"><person-group person-group-type="author"><name name-style="western"><surname>Brown</surname><given-names>T</given-names></name></person-group><year>1844</year><source>Illustrations of the recent conchology of Great Britain and Ireland</source><edition>2nd Ed.</edition><publisher-name>Smith, Elder, and Co.</publisher-name><publisher-loc>London</publisher-loc><size units="page">144</size><pub-id pub-id-type="doi">10.5962/bhl.title.10336</pub-id></element-citation></ref><ref id="B9889837"><element-citation xmlns:xlink="http://www.w3.org/1999/xlink" publication-type="book" xlink:type="simple"><person-group person-group-type="author"><name name-style="western"><surname>Sowerby II</surname><given-names>G. B.</given-names></name></person-group><year>1859</year><source>Illustrated index of British shells.</source><publisher-name>Impkin, Marshall, and Co.</publisher-name><publisher-loc>London</publisher-loc></element-citation></ref><ref id="B9891598"><element-citation xmlns:xlink="http://www.w3.org/1999/xlink" publication-type="book" xlink:type="simple"><person-group person-group-type="author"><name name-style="western"><surname>Forbes</surname><given-names>E.</given-names></name><name name-style="western"><surname>Hanley</surname><given-names>S.</given-names></name></person-group><year>1849</year><source>A history of British <tp:taxon-name><tp:taxon-name-part taxon-name-part-type="phylum">Mollusca</tp:taxon-name-part></tp:taxon-name> and their shells. 2, <tp:taxon-name><tp:taxon-name-part taxon-name-part-type="family">Chitonidae</tp:taxon-name-part></tp:taxon-name></source><publisher-name>John Van Voorst</publisher-name><publisher-loc>London</publisher-loc><size units="page">572</size><pub-id pub-id-type="doi">10.5962/bhl.title.16341</pub-id></element-citation></ref><ref id="B9897663"><element-citation xmlns:xlink="http://www.w3.org/1999/xlink" publication-type="book" xlink:type="simple"><person-group person-group-type="author"><name name-style="western"><surname>Hanley</surname><given-names>S.</given-names></name></person-group><year>1855</year><source>Ipsa Linnaei conchylia: The shells of Linnaeus, determined from his manuscripts and collection.</source><publisher-name>Williams and Norgate</publisher-name><publisher-loc>London</publisher-loc><pub-id pub-id-type="doi">10.5962/bhl.title.11868</pub-id></element-citation></ref><ref id="B9897981"><element-citation xmlns:xlink="http://www.w3.org/1999/xlink" publication-type="book" xlink:type="simple"><person-group person-group-type="author"><name name-style="western"><surname>Jeffreys</surname><given-names>J. G.</given-names></name></person-group><year>1865</year><source>ritish conchology, or an account of the <tp:taxon-name><tp:taxon-name-part taxon-name-part-type="phylum">Mollusca</tp:taxon-name-part></tp:taxon-name> which now inhabit the British isles and the surrounding seas. 3, <tp:taxon-name><tp:taxon-name-part taxon-name-part-type="family">Chitonidae</tp:taxon-name-part></tp:taxon-name>.</source><publisher-name>John van Voorst</publisher-name><size units="page">203-229</size></element-citation></ref><ref id="B9898009"><element-citation xmlns:xlink="http://www.w3.org/1999/xlink" publication-type="book" xlink:type="simple"><person-group person-group-type="author"><name name-style="western"><surname>Jeffreys</surname><given-names>J. G.</given-names></name></person-group><year>1869</year><source>British conchology, or an account of the <tp:taxon-name><tp:taxon-name-part taxon-name-part-type="phylum">Mollusca</tp:taxon-name-part></tp:taxon-name> which now inhabit the British isles and the surrounding seas.</source><volume>5</volume><publisher-name>John van Voorst.</publisher-name></element-citation></ref><ref id="B9890067"><element-citation xmlns:xlink="http://www.w3.org/1999/xlink" publication-type="book" xlink:type="simple"><person-group person-group-type="author"><name name-style="western"><surname>Linnaeus</surname><given-names>C.</given-names></name></person-group><year>1767</year><source>Systema naturae per regna tria naturae: secundum classes, ordines, genera, species, cum characteribus, differentiis, synonymis, locis. Regnum Animale.</source><edition>12</edition><publisher-name>1 &amp; 2. Holmiae</publisher-name><publisher-loc>Stockholm</publisher-loc><size units="page">1106</size></element-citation></ref><ref id="B9889993"><element-citation xmlns:xlink="http://www.w3.org/1999/xlink" publication-type="book" xlink:type="simple"><person-group person-group-type="author"><name name-style="western"><surname>Philippi</surname><given-names>R. A.</given-names></name></person-group><year>1836</year><source>Enumeratio molluscorum Siciliae cum viventitium turn in tellure tertiaria fossilium quae in itinere sui observavit.</source><publisher-name>Sumptibus Simonis Schroppii et Sociorum</publisher-name><publisher-loc>Berolini</publisher-loc><pub-id pub-id-type="doi">10.5962/bhl.title.100735</pub-id></element-citation></ref><ref id="B9897671"><element-citation xmlns:xlink="http://www.w3.org/1999/xlink" publication-type="book" xlink:type="simple"><person-group person-group-type="author"><name name-style="western"><surname>Leach</surname><given-names>W. E.</given-names></name></person-group><year>1852</year><source>Molluscorum Britanniæ synopsis: A synopsis of the <tp:taxon-name><tp:taxon-name-part taxon-name-part-type="phylum">Mollusca</tp:taxon-name-part></tp:taxon-name> of Great Britain.</source><publisher-name>J. van Voorst</publisher-name><publisher-loc>London</publisher-loc><pub-id pub-id-type="doi">10.5962/bhl.title.13170</pub-id></element-citation></ref><ref id="B9891477"><element-citation xmlns:xlink="http://www.w3.org/1999/xlink" publication-type="article" xlink:type="simple"><person-group person-group-type="author"><name name-style="western"><surname>di Monterosato</surname><given-names>T. A.</given-names></name></person-group><year>1878</year><article-title>Notes sur quelques coquilles draguées dans les eaux de Palerme</article-title><source>Journal de Conchyliologie</source><volume>26</volume><fpage>143</fpage><lpage>160</lpage></element-citation></ref><ref id="B9889960"><element-citation xmlns:xlink="http://www.w3.org/1999/xlink" publication-type="book" xlink:type="simple"><person-group person-group-type="author"><name name-style="western"><surname>Risso</surname><given-names>A.</given-names></name></person-group><year>1826</year><source>Histoire naturelle des principales productions de l’Europe méridionale et particulièrement de celles des environs de Nice et des Alpes-Maritimes</source><publisher-name>Chez F.-G. Levrault</publisher-name><publisher-loc>Paris</publisher-loc></element-citation></ref><ref id="B9889933"><element-citation xmlns:xlink="http://www.w3.org/1999/xlink" publication-type="article" xlink:type="simple"><person-group person-group-type="author"><name name-style="western"><surname>de Rochebrune</surname><given-names>A. T.</given-names></name></person-group><year>1881</year><article-title>Matériaux pour la faune de l’Archipel du Cap Vert.</article-title><source>Nouvelles archives du Muséum d'histoire naturelle</source><volume>4</volume></element-citation></ref><ref id="B9889942"><element-citation xmlns:xlink="http://www.w3.org/1999/xlink" publication-type="article" xlink:type="simple"><person-group person-group-type="author"><name name-style="western"><surname>de Rochebrune</surname><given-names>A. T.</given-names></name></person-group><year>1881</year><article-title>Diagnoses d’espèces nouvelles de la famille des <tp:taxon-name><tp:taxon-name-part taxon-name-part-type="family">Chitonidae</tp:taxon-name-part></tp:taxon-name></article-title><source>Bulletin de la Société philomathique de Paris</source><volume>7</volume><issue>15</issue><fpage>115</fpage><lpage>121</lpage></element-citation></ref><ref id="B9889951"><element-citation xmlns:xlink="http://www.w3.org/1999/xlink" publication-type="article" xlink:type="simple"><person-group person-group-type="author"><name name-style="western"><surname>de Rochebrune</surname><given-names>A. T.</given-names></name></person-group><year>1881</year><article-title>Diagnoses specierum novarum familiae Chitonidarum.</article-title><source>Journal de Conchyliologie</source><volume>3</volume><issue>21</issue><fpage>42</fpage><lpage>46</lpage></element-citation></ref><ref id="B9889985"><element-citation xmlns:xlink="http://www.w3.org/1999/xlink" publication-type="book" xlink:type="simple"><person-group person-group-type="author"><name name-style="western"><surname>Pilsbry</surname><given-names>H. A.</given-names></name></person-group><year>1893</year><source><tp:taxon-name><tp:taxon-name-part taxon-name-part-type="class">Polyplacophora</tp:taxon-name-part></tp:taxon-name> (Chitons)</source><publisher-name>Academy of Natural Sciences</publisher-name><publisher-loc>Philadelphia</publisher-loc></element-citation></ref><ref id="B9889793"><element-citation xmlns:xlink="http://www.w3.org/1999/xlink" publication-type="article" xlink:type="simple"><person-group person-group-type="author"><name name-style="western"><surname>Thiele</surname><given-names>J.</given-names></name></person-group><year>1909</year><article-title>Revision des Systems der Chitonen.</article-title><source>Zoologica</source><volume>22</volume><fpage>1</fpage><lpage>70</lpage></element-citation></ref><ref id="B9898017"><element-citation xmlns:xlink="http://www.w3.org/1999/xlink" publication-type="article" xlink:type="simple"><person-group person-group-type="author"><name name-style="western"><surname>Bergenhayn</surname><given-names>J. R. M.</given-names></name></person-group><year>1931</year><article-title>Beiträge zur Malakozoologie der Kanarischen Inseln. Die Loricaten.</article-title><source>Arkiv för Zoologi</source><volume>23A</volume><issue>13</issue><fpage>1</fpage><lpage>38</lpage></element-citation></ref><ref id="B9890084"><element-citation xmlns:xlink="http://www.w3.org/1999/xlink" publication-type="article" xlink:type="simple"><person-group person-group-type="author"><name name-style="western"><surname>Leloup</surname><given-names>E.</given-names></name></person-group><year>1968</year><article-title>Acanthochitons de la côte atlantique africaine</article-title><source>A Junta de Investigações do Ultramar</source><volume>55</volume><fpage>55</fpage><lpage>84</lpage></element-citation></ref><ref id="B9890023"><element-citation xmlns:xlink="http://www.w3.org/1999/xlink" publication-type="article" xlink:type="simple"><person-group person-group-type="author"><name name-style="western"><surname>Pallary</surname><given-names>P.</given-names></name></person-group><year>1902</year><article-title>Liste des mollusques testacés de la Baie de Tanger.</article-title><source>Journal de Conchyliologie</source><fpage>1</fpage><lpage>39</lpage></element-citation></ref><ref id="B9891420"><element-citation xmlns:xlink="http://www.w3.org/1999/xlink" publication-type="article" xlink:type="simple"><person-group person-group-type="author"><name name-style="western"><surname>Dautzenberg</surname><given-names>P</given-names></name><name name-style="western"><surname>Durouchoux</surname><given-names>P</given-names></name></person-group><year>1906</year><article-title>Supplément à la faunule malacologique des environs de St-Malo.</article-title><source>La Feuille des Jeunes Naturalistes: Revue Mensuelle d'Histoire Naturelle</source><volume>36</volume><fpage>39-45, 53-60, 73-77</fpage></element-citation></ref><ref id="B9889775"><element-citation xmlns:xlink="http://www.w3.org/1999/xlink" publication-type="article" xlink:type="simple"><person-group person-group-type="author"><name name-style="western"><surname>Winckworth</surname><given-names>R.</given-names></name></person-group><year>1926</year><article-title>Notes on British <tp:taxon-name><tp:taxon-name-part taxon-name-part-type="phylum">Mollusca</tp:taxon-name-part></tp:taxon-name>.</article-title><source>Journal of Conchology</source><volume>17</volume><fpage>206</fpage><lpage>208</lpage></element-citation></ref><ref id="B9890102"><element-citation xmlns:xlink="http://www.w3.org/1999/xlink" publication-type="article" xlink:type="simple"><person-group person-group-type="author"><name name-style="western"><surname>Leloup</surname><given-names>E.</given-names></name></person-group><year>1936</year><article-title>Trois anomalies chez des Amphineures</article-title><source>Bulletin du Musée royal d'histoire naturelle de Belgique</source></element-citation></ref><ref id="B9898026"><element-citation xmlns:xlink="http://www.w3.org/1999/xlink" publication-type="article" xlink:type="simple"><person-group person-group-type="author"><name name-style="western"><surname>Jeffreys</surname><given-names>J. G.</given-names></name></person-group><year>1859</year><article-title>Further gleanings in British conchology.</article-title><source>The Annals and magazine of natural history; zoology, botany, and geology</source><volume>3</volume><issue>3</issue><fpage>106</fpage><lpage>107</lpage></element-citation></ref><ref id="B9889634"><element-citation xmlns:xlink="http://www.w3.org/1999/xlink" publication-type="article" xlink:type="simple"><person-group person-group-type="author"><name name-style="western"><surname>Kaas</surname><given-names>Piet</given-names></name></person-group><year>1985</year><article-title>The genus <italic><tp:taxon-name><tp:taxon-name-part taxon-name-part-type="genus" reg="Acanthochitona">Acanthochitona</tp:taxon-name-part></tp:taxon-name></italic> Gray, 1821 (<tp:taxon-name><tp:taxon-name-part taxon-name-part-type="phylum">Mollusca</tp:taxon-name-part></tp:taxon-name>, <tp:taxon-name><tp:taxon-name-part taxon-name-part-type="class">Polyplacophora</tp:taxon-name-part></tp:taxon-name>) in the north-eastern Atlantic Ocean and in the Mediterranean Sea, with designation of neotypes of <italic><tp:taxon-name><tp:taxon-name-part taxon-name-part-type="genus" reg="Acanthochitona">A.</tp:taxon-name-part><tp:taxon-name-part taxon-name-part-type="species" reg="fascicularis">fascicularis</tp:taxon-name-part></tp:taxon-name></italic> (L., 1767) and of <italic><tp:taxon-name><tp:taxon-name-part taxon-name-part-type="genus" reg="Acanthochitona">A.</tp:taxon-name-part><tp:taxon-name-part taxon-name-part-type="species" reg="crinita">crinita</tp:taxon-name-part></tp:taxon-name></italic> (Pennant, 1777).</article-title><source>Bulletin du Museum National d’Histoire Naturelle</source><volume>7</volume><issue>3</issue><fpage>579</fpage><lpage>609</lpage><pub-id pub-id-type="doi">10.5962/p.285863</pub-id></element-citation></ref><ref id="B9889551"><element-citation xmlns:xlink="http://www.w3.org/1999/xlink" publication-type="book" xlink:type="simple"><person-group person-group-type="author"><name name-style="western"><surname>Jones</surname><given-names>AM</given-names></name><name name-style="western"><surname>Baxter</surname><given-names>JM</given-names></name></person-group><year>1987</year><source>Molluscs: <tp:taxon-name><tp:taxon-name-part taxon-name-part-type="class">Caudofoveata</tp:taxon-name-part></tp:taxon-name>, <tp:taxon-name><tp:taxon-name-part taxon-name-part-type="class">Solenogastres</tp:taxon-name-part></tp:taxon-name>, <tp:taxon-name><tp:taxon-name-part taxon-name-part-type="class">Polyplacophora</tp:taxon-name-part></tp:taxon-name> and <tp:taxon-name><tp:taxon-name-part taxon-name-part-type="class">Scaphopoda</tp:taxon-name-part></tp:taxon-name>: keys and notes for the identification of the species. Synopses of the British Fauna.</source><volume>37</volume><publisher-name>Field Studies Council</publisher-name><publisher-loc>London</publisher-loc><size units="page">154</size></element-citation></ref><ref id="B9889586"><element-citation xmlns:xlink="http://www.w3.org/1999/xlink" publication-type="book" xlink:type="simple"><person-group person-group-type="author"><name name-style="western"><surname>Dell’Angelo</surname><given-names>B.</given-names></name><name name-style="western"><surname>Smriglio</surname><given-names>C.</given-names></name></person-group><year>2001</year><source>Living chitons from the Mediterranean Sea</source><publisher-name>Arti Grafiche La Moderna</publisher-name><publisher-loc>Roma</publisher-loc><size units="page">255</size></element-citation></ref><ref id="B9890256"><element-citation xmlns:xlink="http://www.w3.org/1999/xlink" publication-type="article" xlink:type="simple"><person-group person-group-type="author"><name name-style="western"><surname>Bonfitto</surname><given-names>A</given-names></name><name name-style="western"><surname>Dell’Angelo</surname><given-names>B</given-names></name><name name-style="western"><surname>Evangelisti</surname><given-names>F</given-names></name><name name-style="western"><surname>Sabelli</surname><given-names>B</given-names></name></person-group><year>2011</year><article-title>The genus <italic><tp:taxon-name><tp:taxon-name-part taxon-name-part-type="genus" reg="Acanthochitona">Acanthochitona</tp:taxon-name-part></tp:taxon-name></italic> (<tp:taxon-name><tp:taxon-name-part taxon-name-part-type="phylum">Mollusca</tp:taxon-name-part></tp:taxon-name>: Polylacophora) in the Mediterranean Sea: morphological and molecular data.</article-title><source>Scientia Marina</source><volume>75</volume><issue>1</issue><fpage>171</fpage><lpage>180</lpage><pub-id pub-id-type="doi">10.3989/scimar.2011.75n1171</pub-id></element-citation></ref><ref id="B9889698"><element-citation xmlns:xlink="http://www.w3.org/1999/xlink" publication-type="article" xlink:type="simple"><person-group person-group-type="author"><name name-style="western"><surname>Mitov</surname><given-names>Plamen G</given-names></name></person-group><year>2015</year><article-title>A new record and redescription of <italic><tp:taxon-name><tp:taxon-name-part taxon-name-part-type="genus" reg="Acanthochitona">Acanthochitona</tp:taxon-name-part><tp:taxon-name-part taxon-name-part-type="species" reg="crinita">crinita</tp:taxon-name-part></tp:taxon-name></italic> (Pennant, 1777) from the Bulgarian Black Sea coast</article-title><source>Spixiana</source><volume>38</volume><issue>2</issue><fpage>169</fpage><lpage>185</lpage></element-citation></ref><ref id="B9889888"><element-citation xmlns:xlink="http://www.w3.org/1999/xlink" publication-type="article" xlink:type="simple"><person-group person-group-type="author"><name name-style="western"><surname>Schmidt-Petersen</surname><given-names>Julia</given-names></name><name name-style="western"><surname>Schwabe</surname><given-names>Enrico</given-names></name><name name-style="western"><surname>Harszprunar</surname><given-names>Gerard</given-names></name></person-group><year>2015</year><article-title><italic><tp:taxon-name><tp:taxon-name-part taxon-name-part-type="genus" reg="Acanthochitona">Acanthochitona</tp:taxon-name-part><tp:taxon-name-part taxon-name-part-type="species" reg="pilosa">pilosa</tp:taxon-name-part></tp:taxon-name></italic> spec. nov., a new species of <italic><tp:taxon-name><tp:taxon-name-part taxon-name-part-type="genus" reg="Acanthochitona">Acanthochitona</tp:taxon-name-part></tp:taxon-name></italic> Gray, 1821 from the Mediterranean (<tp:taxon-name><tp:taxon-name-part taxon-name-part-type="phylum">Mollusca</tp:taxon-name-part></tp:taxon-name>, <tp:taxon-name><tp:taxon-name-part taxon-name-part-type="class">Polyplacophora</tp:taxon-name-part></tp:taxon-name>).</article-title><source>Spixiana</source><volume>38</volume><issue>11-20</issue></element-citation></ref></ref-list></tp:taxon-treatment>
