# Supplementary material for: Clarification of the taxonomic status of Acanthochitonadiscrepans (Brown, 1827) with new data for the North-East Atlantic Acanthochitona (Polyplacophora, Acanthochitonidae)
Source: Biodivers Data J. 2023 Nov 28;11:e109554. doi: 10.3897/BDJ.11.e109554 (PMC10698752; doi:10.3897/BDJ.11.e109554)
Supplement: XML Treatment for Acanthochitona fascicularis [file BDJ.11.e109554-treatment3.xml]

<!DOCTYPE tp:taxon-treatment
  PUBLIC "-//TaxonX//DTD Taxonomic Treatment Publishing DTD v0 20100105//EN" "tax-treatment-NSO.dtd">
<tp:taxon-treatment xmlns:tp="http://www.plazi.org/taxpub"><tp:treatment-meta><mixed-citation publication-type="journal"><person-group><name><surname>Vončina</surname><given-names>Katarzyna</given-names></name><name><surname>Mikkelsen</surname><given-names>Nina Therese</given-names></name><name><surname>Morrow</surname><given-names>Christine</given-names></name><name><surname>Ang</surname><given-names>Rory</given-names></name><name><surname>Sigwart</surname><given-names>Julia D.</given-names></name></person-group><article-title>Clarification of the taxonomic status of <italic><tp:taxon-name><tp:taxon-name-part taxon-name-part-type="genus" reg="Acanthochitona">Acanthochitona</tp:taxon-name-part><tp:taxon-name-part taxon-name-part-type="species" reg="discrepans">discrepans</tp:taxon-name-part></tp:taxon-name></italic> (Brown, 1827) with new data for the North-East Atlantic <italic><tp:taxon-name><tp:taxon-name-part taxon-name-part-type="genus" reg="Acanthochitona">Acanthochitona</tp:taxon-name-part></tp:taxon-name></italic> (<tp:taxon-name><tp:taxon-name-part taxon-name-part-type="class">Polyplacophora</tp:taxon-name-part></tp:taxon-name>, <tp:taxon-name><tp:taxon-name-part taxon-name-part-type="family">Acanthochitonidae</tp:taxon-name-part></tp:taxon-name>)</article-title><source>Biodivers Data J</source><day>28</day><month>11</month><year>2023</year><volume>11</volume><pub-id pub-id-type="doi">10.3897/BDJ.11.e109554</pub-id></mixed-citation></tp:treatment-meta><tp:nomenclature><tp:taxon-name>
            <object-id xmlns:xlink="http://www.w3.org/1999/xlink" content-type="arpha" xlink:type="simple">A5E322E1-6788-58D9-90B4-481007AF9737</object-id>
            <tp:taxon-name-part taxon-name-part-type="genus">Acanthochitona</tp:taxon-name-part>
            <tp:taxon-name-part taxon-name-part-type="species">fascicularis</tp:taxon-name-part>
            <object-id xmlns:xlink="http://www.w3.org/1999/xlink" xlink:type="simple" object-id-type="World Register of Marine Species (WoRMS)">https://www.marinespecies.org/aphia.php?p=taxdetails&amp;id=138677</object-id>
          </tp:taxon-name><tp:taxon-authority>(Linnaeus, 1767)</tp:taxon-authority><tp:nomenclature-citation-list><tp:nomenclature-citation><tp:taxon-name>
                <tp:taxon-name-part taxon-name-part-type="genus" reg="Chiton">Chiton</tp:taxon-name-part>
                <tp:taxon-name-part taxon-name-part-type="species" reg="fascicularis">fascicularis</tp:taxon-name-part>
              </tp:taxon-name><comment>: Linnaeus, 1767 - <xref ref-type="bibr" rid="B9890067">Linnaeus 1767</xref>: 1106; Poli, 1791 - <xref ref-type="bibr" rid="B10435038">Poli 1791</xref>: 10, pl. 4 fig. 3; Reeve, 1847 - <xref ref-type="bibr" rid="B9889968">Reeve 1827</xref>: pl. 10 sp. &amp; fig. 53.</comment></tp:nomenclature-citation><tp:nomenclature-citation><tp:taxon-name>
                <tp:taxon-name-part taxon-name-part-type="genus" reg="Chiton"/>
                <tp:taxon-name-part taxon-name-part-type="species" reg="fascicularis"/>
              </tp:taxon-name><comment>non <italic><tp:taxon-name><tp:taxon-name-part taxon-name-part-type="genus" reg="Chiton">C.</tp:taxon-name-part><tp:taxon-name-part taxon-name-part-type="species" reg="fascicularis">fascicularis</tp:taxon-name-part></tp:taxon-name></italic>: Sowerby, 1840a - <xref ref-type="bibr" rid="B9889853">Sowerby II 1840a</xref>: figs. 87, 87a, et mult. auct.</comment></tp:nomenclature-citation><tp:nomenclature-citation><tp:taxon-name>
                <tp:taxon-name-part taxon-name-part-type="genus" reg="Acanthochites">Acanthochites</tp:taxon-name-part>
                <tp:taxon-name-part taxon-name-part-type="species" reg="communis">communis</tp:taxon-name-part>
              </tp:taxon-name><comment>: Risso, 1826 - <xref ref-type="bibr" rid="B9889960">Risso 1826</xref>: 269.</comment></tp:nomenclature-citation><tp:nomenclature-citation><tp:taxon-name>
                <tp:taxon-name-part taxon-name-part-type="genus" reg="Chiton">Chiton</tp:taxon-name-part>
                <tp:taxon-name-part taxon-name-part-type="species" reg="fascicularis">fascicularis</tp:taxon-name-part>
                <tp:taxon-name-part taxon-name-part-type="infraspecific-rank">var.</tp:taxon-name-part>
                <tp:taxon-name-part taxon-name-part-type="variety" reg="major">major</tp:taxon-name-part>
              </tp:taxon-name><comment>: Philippi, 1836 - <xref ref-type="bibr" rid="B9889993">Philippi 1836</xref>: 108, pl. 7 fig. 2a, b.</comment></tp:nomenclature-citation><tp:nomenclature-citation><tp:taxon-name>
                <tp:taxon-name-part taxon-name-part-type="genus" reg="Chiton">Chiton</tp:taxon-name-part>
                <tp:taxon-name-part taxon-name-part-type="species" reg="crinitus">crinitus</tp:taxon-name-part>
              </tp:taxon-name><comment>: Sowerby, 1840: figs. 88-93; 1840a: 2.</comment></tp:nomenclature-citation><tp:nomenclature-citation><tp:taxon-name>
                <tp:taxon-name-part taxon-name-part-type="genus" reg="Chiton"/>
                <tp:taxon-name-part taxon-name-part-type="species" reg="crinitus"/>
              </tp:taxon-name><comment>non <italic><tp:taxon-name><tp:taxon-name-part taxon-name-part-type="genus" reg="Chiton">C.</tp:taxon-name-part><tp:taxon-name-part taxon-name-part-type="species" reg="crinitus">crinitus</tp:taxon-name-part></tp:taxon-name></italic>: Pennant, 1777 - <xref ref-type="bibr" rid="B9890001">Pennant 1777</xref>.</comment></tp:nomenclature-citation><tp:nomenclature-citation><tp:taxon-name>
                <tp:taxon-name-part taxon-name-part-type="genus" reg="Chiton">Chiton</tp:taxon-name-part>
                <tp:taxon-name-part taxon-name-part-type="species" reg="discrepans">discrepans</tp:taxon-name-part>
              </tp:taxon-name><comment>: Sowerby, 1840a: 2 (in synonymy of <italic><tp:taxon-name><tp:taxon-name-part taxon-name-part-type="genus" reg="Chiton">C.</tp:taxon-name-part><tp:taxon-name-part taxon-name-part-type="species" reg="crinitus">crinitus</tp:taxon-name-part></tp:taxon-name></italic>; Sowerby, non Pennant, 1777); Forbes &amp; Hanley, 1849 - <xref ref-type="bibr" rid="B9891598">Forbes and Hanley 1849</xref>: 396, pl. 58 fig. 4; Jeffreys, 1859 - <xref ref-type="bibr" rid="B9898026">Jeffreys 1859</xref>: 106, pl. 3 fig. 10, Jeffreys, 1869 - <xref ref-type="bibr" rid="B9898009">Jeffreys 1869</xref>: 198, pl. 5. fig. 4, et mult, auct.</comment></tp:nomenclature-citation><tp:nomenclature-citation><tp:taxon-name>
                <tp:taxon-name-part taxon-name-part-type="genus" reg="Chiton"/>
                <tp:taxon-name-part taxon-name-part-type="species" reg="discrepans"/>
              </tp:taxon-name><comment>non <italic><tp:taxon-name><tp:taxon-name-part taxon-name-part-type="genus" reg="Chiton">C.</tp:taxon-name-part><tp:taxon-name-part taxon-name-part-type="species" reg="discrepans">discrepans</tp:taxon-name-part></tp:taxon-name></italic>: Brown, 1827 - <xref ref-type="bibr" rid="B9890300">Brown 1827</xref>.</comment></tp:nomenclature-citation><tp:nomenclature-citation><tp:taxon-name>
                <tp:taxon-name-part taxon-name-part-type="genus" reg="Acanthochites">Acanthochites</tp:taxon-name-part>
                <tp:taxon-name-part taxon-name-part-type="species" reg="carinatus">carinatus</tp:taxon-name-part>
              </tp:taxon-name><comment>: H. Adams &amp; Angas, 1864 <xref ref-type="bibr" rid="B9889516">Adams and Angas 1864</xref>.</comment></tp:nomenclature-citation><tp:nomenclature-citation><tp:taxon-name>
                <tp:taxon-name-part taxon-name-part-type="genus" reg="Acanthochites"/>
                <tp:taxon-name-part taxon-name-part-type="species" reg="carinatus"/>
              </tp:taxon-name><comment>non <italic><tp:taxon-name><tp:taxon-name-part taxon-name-part-type="genus" reg="Acanthochites">Acanthochites</tp:taxon-name-part><tp:taxon-name-part taxon-name-part-type="species" reg="carinatus">carinatus</tp:taxon-name-part></tp:taxon-name></italic>: Risso, 1826 - <xref ref-type="bibr" rid="B9889960">Risso 1826</xref>.</comment></tp:nomenclature-citation><tp:nomenclature-citation><tp:taxon-name>
                <tp:taxon-name-part taxon-name-part-type="genus" reg="Chiton">Chiton</tp:taxon-name-part>
                <tp:taxon-name-part taxon-name-part-type="species" reg="fascicularis">fascicularis</tp:taxon-name-part>
                <tp:taxon-name-part taxon-name-part-type="infraspecific-rank">var.</tp:taxon-name-part>
                <tp:taxon-name-part taxon-name-part-type="variety" reg="rubra">rubra</tp:taxon-name-part>
              </tp:taxon-name><comment>: Issel, 1870 - <xref ref-type="bibr" rid="B9898035">Issel 1870</xref>: 4.</comment></tp:nomenclature-citation><tp:nomenclature-citation><tp:taxon-name>
                <tp:taxon-name-part taxon-name-part-type="genus" reg="Acanthochites">Acanthochites</tp:taxon-name-part>
                <tp:taxon-name-part taxon-name-part-type="species" reg="discrepans">discrepans</tp:taxon-name-part>
                <tp:taxon-name-part taxon-name-part-type="infraspecific-rank">var.</tp:taxon-name-part>
                <tp:taxon-name-part taxon-name-part-type="variety" reg="minorflava">minorflava</tp:taxon-name-part>
              </tp:taxon-name><comment>: di Monterosato, 1878a - <xref ref-type="bibr" rid="B9891477">di Monterosato 1878</xref>: 78.</comment></tp:nomenclature-citation><tp:nomenclature-citation><tp:taxon-name>
                <tp:taxon-name-part taxon-name-part-type="genus" reg="Acanthochites">Acanthochites</tp:taxon-name-part>
                <tp:taxon-name-part taxon-name-part-type="species" reg="hamatus">hamatus</tp:taxon-name-part>
              </tp:taxon-name><comment>: de Rochebrune, 1882 - <xref ref-type="bibr" rid="B9889924">de Rochebrune 1882</xref>: 191; Thiele, 1909 - <xref ref-type="bibr" rid="B9889793">Thiele 1909</xref>: 43.</comment></tp:nomenclature-citation><tp:nomenclature-citation><tp:taxon-name>
                <tp:taxon-name-part taxon-name-part-type="genus" reg="Anisochiton">Anisochiton</tp:taxon-name-part>
                <tp:taxon-name-part taxon-name-part-type="species" reg="discrepans">discrepans</tp:taxon-name-part>
              </tp:taxon-name><comment> vars <italic><tp:taxon-name><tp:taxon-name-part taxon-name-part-type="genus" reg="Anisochiton"/><tp:taxon-name-part taxon-name-part-type="species" reg="discrepans"/><tp:taxon-name-part taxon-name-part-type="variety" reg="elongata">elongata</tp:taxon-name-part></tp:taxon-name></italic>, <italic><tp:taxon-name><tp:taxon-name-part taxon-name-part-type="genus" reg="Anisochiton"/><tp:taxon-name-part taxon-name-part-type="species" reg="discrepans"/><tp:taxon-name-part taxon-name-part-type="variety" reg="marmorata">marmorata</tp:taxon-name-part></tp:taxon-name></italic>, <italic><tp:taxon-name><tp:taxon-name-part taxon-name-part-type="genus" reg="Anisochiton"/><tp:taxon-name-part taxon-name-part-type="species" reg="discrepans"/><tp:taxon-name-part taxon-name-part-type="variety" reg="nigrolineata">nigrolineata</tp:taxon-name-part></tp:taxon-name></italic>: Dautzenberg, 1893 - <xref ref-type="bibr" rid="B9890371">Dautzenberg 1893</xref>: 25.</comment></tp:nomenclature-citation><tp:nomenclature-citation><tp:taxon-name>
                <tp:taxon-name-part taxon-name-part-type="genus" reg="Acanthochites">Acanthochites</tp:taxon-name-part>
                <tp:taxon-name-part taxon-name-part-type="species" reg="discrepans">discrepans</tp:taxon-name-part>
                <tp:taxon-name-part taxon-name-part-type="infraspecific-rank">var.</tp:taxon-name-part>
                <tp:taxon-name-part taxon-name-part-type="variety" reg="albina">albina</tp:taxon-name-part>
              </tp:taxon-name><comment>: Dautzenberg &amp; Durouchoux, 1900 - <xref ref-type="bibr" rid="B9891410">Dautzenberg and Durouchoux 1900</xref>: 15.</comment></tp:nomenclature-citation><tp:nomenclature-citation><tp:taxon-name><tp:taxon-name-part taxon-name-part-type="genus" reg="Anisochiton">Anisochiton</tp:taxon-name-part> (<tp:taxon-name-part taxon-name-part-type="subgenus" reg="Acanthochites">Acanthochites</tp:taxon-name-part>) <tp:taxon-name-part taxon-name-part-type="species" reg="discrepans">discrepans</tp:taxon-name-part> <tp:taxon-name-part taxon-name-part-type="infraspecific-rank">var.</tp:taxon-name-part> <tp:taxon-name-part taxon-name-part-type="variety" reg="viridis">viridis</tp:taxon-name-part></tp:taxon-name><comment>: Pallary, 1902 - <xref ref-type="bibr" rid="B9890023">Pallary 1902</xref>: 28.</comment></tp:nomenclature-citation><tp:nomenclature-citation><tp:taxon-name>
                <tp:taxon-name-part taxon-name-part-type="genus" reg="Acanthochites">Acanthochites</tp:taxon-name-part>
                <tp:taxon-name-part taxon-name-part-type="species" reg="discrepans">discrepans</tp:taxon-name-part>
                <tp:taxon-name-part taxon-name-part-type="infraspecific-rank">var.</tp:taxon-name-part>
                <tp:taxon-name-part taxon-name-part-type="variety" reg="violaceolimbata">violaceolimbata</tp:taxon-name-part>
              </tp:taxon-name><comment>: Dautzenberg &amp; Durouchoux, 1906 - <xref ref-type="bibr" rid="B9891420">Dautzenberg and Durouchoux 1906</xref>: 15.</comment></tp:nomenclature-citation><tp:nomenclature-citation><tp:taxon-name>
                <tp:taxon-name-part taxon-name-part-type="genus" reg="Acanthochitona"/>
                <tp:taxon-name-part taxon-name-part-type="species" reg="fascicularis"/>
              </tp:taxon-name><comment><italic><tp:taxon-name><tp:taxon-name-part taxon-name-part-type="genus" reg="Acanthochiton">Acanthochiton</tp:taxon-name-part></tp:taxon-name>(a) <tp:taxon-name><tp:taxon-name-part taxon-name-part-type="genus" reg="Acanthochiton"/><tp:taxon-name-part taxon-name-part-type="species" reg="communis">communis</tp:taxon-name-part></tp:taxon-name></italic>: Winckworth, 1926 - <xref ref-type="bibr" rid="B9889775">Winckworth 1926</xref>: 15, et mult. auct.</comment></tp:nomenclature-citation><tp:nomenclature-citation><tp:taxon-name>
                <tp:taxon-name-part taxon-name-part-type="genus" reg="Acanthochiton">Acanthochiton</tp:taxon-name-part>
                <tp:taxon-name-part taxon-name-part-type="species" reg="heterochaetus">heterochaetus</tp:taxon-name-part>
              </tp:taxon-name><comment>: Bergenhayn, 1931 - <xref ref-type="bibr" rid="B9898017">Bergenhayn 1931</xref>: 20, pl. 1 figs. 38-42, pl. 3 figs 67-74.</comment></tp:nomenclature-citation><tp:nomenclature-citation><tp:taxon-name>
                <tp:taxon-name-part taxon-name-part-type="genus" reg="Acanthochiton">Acanthochiton</tp:taxon-name-part>
                <tp:taxon-name-part taxon-name-part-type="species" reg="discrepans">discrepans</tp:taxon-name-part>
                <tp:taxon-name-part taxon-name-part-type="infraspecific-rank">var.</tp:taxon-name-part>
                <tp:taxon-name-part taxon-name-part-type="variety" reg="angustivalvus">angustivalvus</tp:taxon-name-part>
              </tp:taxon-name><comment>: Bergenhayn, 1931 - <xref ref-type="bibr" rid="B9898017">Bergenhayn 1931</xref>: 20.</comment></tp:nomenclature-citation><tp:nomenclature-citation><tp:taxon-name>
                <tp:taxon-name-part taxon-name-part-type="genus" reg="Acanthochiton">Acanthochiton</tp:taxon-name-part>
                <tp:taxon-name-part taxon-name-part-type="species" reg="communis">communis</tp:taxon-name-part>
                <tp:taxon-name-part taxon-name-part-type="infraspecific-rank">f.</tp:taxon-name-part>
                <tp:taxon-name-part taxon-name-part-type="form" reg="barashi">barashi</tp:taxon-name-part>
              </tp:taxon-name><comment>: Leloup, 1969 - <xref ref-type="bibr" rid="B9898057">Leloup 1969</xref>: 1, figs. 1, 2D, 3D, G, 4B.</comment></tp:nomenclature-citation><tp:nomenclature-citation><tp:taxon-name>
                <tp:taxon-name-part taxon-name-part-type="genus" reg="Acanthochitona">Acanthochitona</tp:taxon-name-part>
                <tp:taxon-name-part taxon-name-part-type="species" reg="bonairensis">bonairensis</tp:taxon-name-part>
              </tp:taxon-name><comment>: Kaas, 1972 - <xref ref-type="bibr" rid="B9889643">Kaas 1972</xref>: 44, text figs 72-73, pl. 3 figs. 1, 2; Watters, 1981 - <xref ref-type="bibr" rid="B9889766">Watters 1981</xref>: 173 (in synonymy of <italic><tp:taxon-name><tp:taxon-name-part taxon-name-part-type="genus" reg="Acanthochites">A.</tp:taxon-name-part><tp:taxon-name-part taxon-name-part-type="species" reg="communis">communis</tp:taxon-name-part></tp:taxon-name></italic>).</comment></tp:nomenclature-citation><tp:nomenclature-citation><tp:taxon-name>
                <tp:taxon-name-part taxon-name-part-type="genus" reg="Acanthochitona">Acanthochitona</tp:taxon-name-part>
                <tp:taxon-name-part taxon-name-part-type="species" reg="fascicularis">fascicularis</tp:taxon-name-part>
              </tp:taxon-name><comment>: Kaas, 1985 - <xref ref-type="bibr" rid="B9889634">Kaas 1985</xref>: 585, figs. 1-6.</comment></tp:nomenclature-citation><tp:nomenclature-citation><tp:taxon-name>
                <tp:taxon-name-part taxon-name-part-type="genus" reg="Acanthochitona"/>
                <tp:taxon-name-part taxon-name-part-type="species" reg="fascicularis"/>
              </tp:taxon-name><comment><bold>Type material.</bold> Neotype: MNHN-IM-2000-5923, Muséum National d’Histoire Naturelle, Paris, France. Designated by Kaas (1985) (material not seen).</comment></tp:nomenclature-citation><tp:nomenclature-citation><tp:taxon-name>
                <tp:taxon-name-part taxon-name-part-type="genus" reg="Acanthochitona"/>
                <tp:taxon-name-part taxon-name-part-type="species" reg="fascicularis"/>
              </tp:taxon-name><comment><bold>Type locality.</bold> Algeria, coast of Barbary (<xref ref-type="bibr" rid="B9890067">Linnaeus 1767</xref>); Algeria, Oran (<xref ref-type="bibr" rid="B9889634">Kaas 1985</xref>).</comment></tp:nomenclature-citation></tp:nomenclature-citation-list></tp:nomenclature><tp:treatment-sec sec-type="materials"><title>Materials</title><list list-type="alpha-lower" list-content="occurrences"><list-item><p><bold>Type status:</bold> <named-content xmlns:xlink="http://www.w3.org/1999/xlink" content-type="dwc:typeStatus" xlink:type="simple">Other material</named-content>. <bold>Occurrence:</bold> individualID: <named-content xmlns:xlink="http://www.w3.org/1999/xlink" content-type="dwc:individualID" xlink:type="simple">SMF 373027</named-content>; individualCount: <named-content xmlns:xlink="http://www.w3.org/1999/xlink" content-type="dwc:individualCount" xlink:type="simple">1</named-content>; lifeStage: <named-content xmlns:xlink="http://www.w3.org/1999/xlink" content-type="dwc:lifeStage" xlink:type="simple">adult</named-content>; otherCatalogNumbers: <named-content xmlns:xlink="http://www.w3.org/1999/xlink" content-type="dwc:otherCatalogNumbers" xlink:type="simple"><ext-link ext-link-type="uri" xlink:href="http://boldsystems.org/index.php/Public_BarcodeCluster?clusteruri=BOLD:AAJ3296" xlink:type="simple">BOLD:AAJ3296</ext-link>, NIB_CCM_0522</named-content>; associatedSequences: <named-content xmlns:xlink="http://www.w3.org/1999/xlink" content-type="dwc:associatedSequences" xlink:type="simple"><ext-link ext-link-type="uri" xlink:href="http://boldsystems.org/index.php/Public_BarcodeCluster?clusteruri=BOLD:CCMMO043-21" xlink:type="simple">BOLD:CCMMO043-21</ext-link>, GenBank: <ext-link ext-link-type="uri" xlink:href="https://www.ncbi.nlm.nih.gov/nuccore/OR526595" xlink:type="simple">OR526595</ext-link></named-content>; occurrenceID: <named-content xmlns:xlink="http://www.w3.org/1999/xlink" content-type="dwc:occurrenceID" xlink:type="simple">55E89EFE-E8B6-5D86-9019-A160AFE8A3EF</named-content>; <bold>Taxon:</bold> scientificNameID: <named-content xmlns:xlink="http://www.w3.org/1999/xlink" content-type="dwc:scientificNameID" xlink:type="simple"><tp:taxon-name><tp:taxon-name-part taxon-name-part-type="genus" reg="Acanthochitona">Acanthochitona</tp:taxon-name-part><tp:taxon-name-part taxon-name-part-type="species" reg="fascicularis">fascicularis</tp:taxon-name-part></tp:taxon-name></named-content>; <bold>Location:</bold> country: <named-content xmlns:xlink="http://www.w3.org/1999/xlink" content-type="dwc:country" xlink:type="simple">Ireland</named-content>; county: <named-content xmlns:xlink="http://www.w3.org/1999/xlink" content-type="dwc:county" xlink:type="simple">Galway</named-content>; locality: <named-content xmlns:xlink="http://www.w3.org/1999/xlink" content-type="dwc:locality" xlink:type="simple">Bealadangan</named-content>; verbatimCoordinates: <named-content xmlns:xlink="http://www.w3.org/1999/xlink" content-type="dwc:verbatimCoordinates" xlink:type="simple"><named-content content-type="dwc:verbatimCoordinates" xlink:type="simple">53°18'43"N 9°37'26"W</named-content></named-content>; <bold>Event:</bold> eventDate: <named-content xmlns:xlink="http://www.w3.org/1999/xlink" content-type="dwc:eventDate" xlink:type="simple">21/09/2021</named-content>; eventRemarks: <named-content xmlns:xlink="http://www.w3.org/1999/xlink" content-type="dwc:eventRemarks" xlink:type="simple">Christine Morrow leg.</named-content>; <bold>Record Level:</bold> collectionCode: <named-content xmlns:xlink="http://www.w3.org/1999/xlink" content-type="dwc:collectionCode" xlink:type="simple">Malakologie- SMF</named-content>; basisOfRecord: <named-content xmlns:xlink="http://www.w3.org/1999/xlink" content-type="dwc:basisOfRecord" xlink:type="simple">PreservedSpecimen</named-content></p></list-item><list-item><p><bold>Type status:</bold> <named-content xmlns:xlink="http://www.w3.org/1999/xlink" content-type="dwc:typeStatus" xlink:type="simple">Other material</named-content>. <bold>Occurrence:</bold> individualID: <named-content xmlns:xlink="http://www.w3.org/1999/xlink" content-type="dwc:individualID" xlink:type="simple">SMF 373030</named-content>; individualCount: <named-content xmlns:xlink="http://www.w3.org/1999/xlink" content-type="dwc:individualCount" xlink:type="simple">1</named-content>; lifeStage: <named-content xmlns:xlink="http://www.w3.org/1999/xlink" content-type="dwc:lifeStage" xlink:type="simple">adult</named-content>; otherCatalogNumbers: <named-content xmlns:xlink="http://www.w3.org/1999/xlink" content-type="dwc:otherCatalogNumbers" xlink:type="simple"><ext-link ext-link-type="uri" xlink:href="http://boldsystems.org/index.php/Public_BarcodeCluster?clusteruri=BOLD:AAJ3296" xlink:type="simple">BOLD:AAJ3296</ext-link>, NIB_CCM_0537</named-content>; associatedSequences: <named-content xmlns:xlink="http://www.w3.org/1999/xlink" content-type="dwc:associatedSequences" xlink:type="simple"><ext-link ext-link-type="uri" xlink:href="http://boldsystems.org/index.php/Public_BarcodeCluster?clusteruri=BOLD:CCMMO046-21" xlink:type="simple">BOLD:CCMMO046-21</ext-link>, GenBank: <ext-link ext-link-type="uri" xlink:href="https://www.ncbi.nlm.nih.gov/nuccore/OR526596" xlink:type="simple">OR526596</ext-link></named-content>; occurrenceID: <named-content xmlns:xlink="http://www.w3.org/1999/xlink" content-type="dwc:occurrenceID" xlink:type="simple">6110752C-8064-5DE9-97C2-8AEC5CDCECFD</named-content>; <bold>Taxon:</bold> scientificNameID: <named-content xmlns:xlink="http://www.w3.org/1999/xlink" content-type="dwc:scientificNameID" xlink:type="simple"><tp:taxon-name><tp:taxon-name-part taxon-name-part-type="genus" reg="Acanthochitona">Acanthochitona</tp:taxon-name-part><tp:taxon-name-part taxon-name-part-type="species" reg="fascicularis">fascicularis</tp:taxon-name-part></tp:taxon-name></named-content>; <bold>Location:</bold> country: <named-content xmlns:xlink="http://www.w3.org/1999/xlink" content-type="dwc:country" xlink:type="simple">Ireland</named-content>; county: <named-content xmlns:xlink="http://www.w3.org/1999/xlink" content-type="dwc:county" xlink:type="simple">Galway</named-content>; locality: <named-content xmlns:xlink="http://www.w3.org/1999/xlink" content-type="dwc:locality" xlink:type="simple">Aillwee</named-content>; verbatimCoordinates: <named-content xmlns:xlink="http://www.w3.org/1999/xlink" content-type="dwc:verbatimCoordinates" xlink:type="simple"><named-content content-type="dwc:verbatimCoordinates" xlink:type="simple">53°21'21"N 9°38'45"W</named-content></named-content>; <bold>Event:</bold> eventDate: <named-content xmlns:xlink="http://www.w3.org/1999/xlink" content-type="dwc:eventDate" xlink:type="simple">24/09/2021</named-content>; eventRemarks: <named-content xmlns:xlink="http://www.w3.org/1999/xlink" content-type="dwc:eventRemarks" xlink:type="simple">Christine Morrow leg.</named-content>; <bold>Record Level:</bold> collectionCode: <named-content xmlns:xlink="http://www.w3.org/1999/xlink" content-type="dwc:collectionCode" xlink:type="simple">Malakologie- SMF</named-content>; basisOfRecord: <named-content xmlns:xlink="http://www.w3.org/1999/xlink" content-type="dwc:basisOfRecord" xlink:type="simple">PreservedSpecimen</named-content></p></list-item><list-item><p><bold>Type status:</bold> <named-content xmlns:xlink="http://www.w3.org/1999/xlink" content-type="dwc:typeStatus" xlink:type="simple">Other material</named-content>. <bold>Occurrence:</bold> individualID: <named-content xmlns:xlink="http://www.w3.org/1999/xlink" content-type="dwc:individualID" xlink:type="simple">SMF 373028</named-content>; individualCount: <named-content xmlns:xlink="http://www.w3.org/1999/xlink" content-type="dwc:individualCount" xlink:type="simple">1</named-content>; lifeStage: <named-content xmlns:xlink="http://www.w3.org/1999/xlink" content-type="dwc:lifeStage" xlink:type="simple">adult</named-content>; otherCatalogNumbers: <named-content xmlns:xlink="http://www.w3.org/1999/xlink" content-type="dwc:otherCatalogNumbers" xlink:type="simple"><ext-link ext-link-type="uri" xlink:href="http://boldsystems.org/index.php/Public_BarcodeCluster?clusteruri=BOLD:AAJ3296" xlink:type="simple">BOLD:AAJ3296</ext-link>, NIB_CCM_0523</named-content>; associatedSequences: <named-content xmlns:xlink="http://www.w3.org/1999/xlink" content-type="dwc:associatedSequences" xlink:type="simple"><ext-link ext-link-type="uri" xlink:href="http://boldsystems.org/index.php/Public_BarcodeCluster?clusteruri=BOLD:CCMMO044-21" xlink:type="simple">BOLD:CCMMO044-21</ext-link>, GenBank: <ext-link ext-link-type="uri" xlink:href="https://www.ncbi.nlm.nih.gov/nuccore/OR526597" xlink:type="simple">OR526597</ext-link></named-content>; occurrenceID: <named-content xmlns:xlink="http://www.w3.org/1999/xlink" content-type="dwc:occurrenceID" xlink:type="simple">474B14EF-848E-5AB3-9408-AE88C534A0F1</named-content>; <bold>Taxon:</bold> scientificNameID: <named-content xmlns:xlink="http://www.w3.org/1999/xlink" content-type="dwc:scientificNameID" xlink:type="simple"><tp:taxon-name><tp:taxon-name-part taxon-name-part-type="genus" reg="Acanthochitona">Acanthochitona</tp:taxon-name-part><tp:taxon-name-part taxon-name-part-type="species" reg="fascicularis">fascicularis</tp:taxon-name-part></tp:taxon-name></named-content>; <bold>Location:</bold> country: <named-content xmlns:xlink="http://www.w3.org/1999/xlink" content-type="dwc:country" xlink:type="simple">Ireland</named-content>; county: <named-content xmlns:xlink="http://www.w3.org/1999/xlink" content-type="dwc:county" xlink:type="simple">Galway</named-content>; locality: <named-content xmlns:xlink="http://www.w3.org/1999/xlink" content-type="dwc:locality" xlink:type="simple">Bealadangan</named-content>; verbatimCoordinates: <named-content xmlns:xlink="http://www.w3.org/1999/xlink" content-type="dwc:verbatimCoordinates" xlink:type="simple"><named-content content-type="dwc:verbatimCoordinates" xlink:type="simple">53°18'43"N 9°37'26"W</named-content></named-content>; <bold>Event:</bold> eventDate: <named-content xmlns:xlink="http://www.w3.org/1999/xlink" content-type="dwc:eventDate" xlink:type="simple">20/09/2021</named-content>; eventRemarks: <named-content xmlns:xlink="http://www.w3.org/1999/xlink" content-type="dwc:eventRemarks" xlink:type="simple">Christine Morrow leg.</named-content>; <bold>Record Level:</bold> collectionCode: <named-content xmlns:xlink="http://www.w3.org/1999/xlink" content-type="dwc:collectionCode" xlink:type="simple">Malakologie- SMF</named-content>; basisOfRecord: <named-content xmlns:xlink="http://www.w3.org/1999/xlink" content-type="dwc:basisOfRecord" xlink:type="simple">PreservedSpecimen</named-content></p></list-item><list-item><p><bold>Type status:</bold> <named-content xmlns:xlink="http://www.w3.org/1999/xlink" content-type="dwc:typeStatus" xlink:type="simple">Other material</named-content>. <bold>Occurrence:</bold> individualID: <named-content xmlns:xlink="http://www.w3.org/1999/xlink" content-type="dwc:individualID" xlink:type="simple">360506-4</named-content>; individualCount: <named-content xmlns:xlink="http://www.w3.org/1999/xlink" content-type="dwc:individualCount" xlink:type="simple">1</named-content>; lifeStage: <named-content xmlns:xlink="http://www.w3.org/1999/xlink" content-type="dwc:lifeStage" xlink:type="simple">adult</named-content>; associatedSequences: <named-content xmlns:xlink="http://www.w3.org/1999/xlink" content-type="dwc:associatedSequences" xlink:type="simple">GenBank: <ext-link ext-link-type="uri" xlink:href="https://www.ncbi.nlm.nih.gov/nuccore/OR145409" xlink:type="simple">OR145409</ext-link></named-content>; occurrenceID: <named-content xmlns:xlink="http://www.w3.org/1999/xlink" content-type="dwc:occurrenceID" xlink:type="simple">459DF758-0C45-5ACA-8467-6F6403CEE765</named-content>; <bold>Taxon:</bold> scientificNameID: <named-content xmlns:xlink="http://www.w3.org/1999/xlink" content-type="dwc:scientificNameID" xlink:type="simple"><tp:taxon-name><tp:taxon-name-part taxon-name-part-type="genus" reg="Acanthochitona">Acanthochitona</tp:taxon-name-part><tp:taxon-name-part taxon-name-part-type="species" reg="fascicularis">fascicularis</tp:taxon-name-part></tp:taxon-name></named-content>; <bold>Location:</bold> country: <named-content xmlns:xlink="http://www.w3.org/1999/xlink" content-type="dwc:country" xlink:type="simple">Portugal</named-content>; stateProvince: <named-content xmlns:xlink="http://www.w3.org/1999/xlink" content-type="dwc:stateProvince" xlink:type="simple">Azores</named-content>; county: <named-content xmlns:xlink="http://www.w3.org/1999/xlink" content-type="dwc:county" xlink:type="simple">Galway</named-content>; locality: <named-content xmlns:xlink="http://www.w3.org/1999/xlink" content-type="dwc:locality" xlink:type="simple">Ponta Delgada: Rosto do Cão</named-content>; verbatimCoordinates: <named-content xmlns:xlink="http://www.w3.org/1999/xlink" content-type="dwc:verbatimCoordinates" xlink:type="simple"><named-content content-type="dwc:verbatimCoordinates" xlink:type="simple">37°44.567'N 25°38.167'W</named-content></named-content>; <bold>Event:</bold> eventDate: <named-content xmlns:xlink="http://www.w3.org/1999/xlink" content-type="dwc:eventDate" xlink:type="simple">29/07/2013</named-content>; eventRemarks: <named-content xmlns:xlink="http://www.w3.org/1999/xlink" content-type="dwc:eventRemarks" xlink:type="simple">Julia Sigwart, Laura Sumner-Rooney &amp; Nicholas Carey leg.</named-content>; <bold>Record Level:</bold> collectionCode: <named-content xmlns:xlink="http://www.w3.org/1999/xlink" content-type="dwc:collectionCode" xlink:type="simple">Malakologie- SMF</named-content>; basisOfRecord: <named-content xmlns:xlink="http://www.w3.org/1999/xlink" content-type="dwc:basisOfRecord" xlink:type="simple">PreservedSpecimen</named-content></p></list-item><list-item><p><bold>Type status:</bold> <named-content xmlns:xlink="http://www.w3.org/1999/xlink" content-type="dwc:typeStatus" xlink:type="simple">Other material</named-content>. <bold>Occurrence:</bold> individualID: <named-content xmlns:xlink="http://www.w3.org/1999/xlink" content-type="dwc:individualID" xlink:type="simple">SMF 373029</named-content>; individualCount: <named-content xmlns:xlink="http://www.w3.org/1999/xlink" content-type="dwc:individualCount" xlink:type="simple">1</named-content>; lifeStage: <named-content xmlns:xlink="http://www.w3.org/1999/xlink" content-type="dwc:lifeStage" xlink:type="simple">adult</named-content>; otherCatalogNumbers: <named-content xmlns:xlink="http://www.w3.org/1999/xlink" content-type="dwc:otherCatalogNumbers" xlink:type="simple"><ext-link ext-link-type="uri" xlink:href="http://boldsystems.org/index.php/Public_BarcodeCluster?clusteruri=BOLD:AAJ3296" xlink:type="simple">BOLD:AAJ3296</ext-link>, NIB_CCM_0524</named-content>; associatedSequences: <named-content xmlns:xlink="http://www.w3.org/1999/xlink" content-type="dwc:associatedSequences" xlink:type="simple"><ext-link ext-link-type="uri" xlink:href="http://boldsystems.org/index.php/Public_BarcodeCluster?clusteruri=BOLD:CCMMO045-21" xlink:type="simple">BOLD:CCMMO045-21</ext-link>, GenBank: <ext-link ext-link-type="uri" xlink:href="https://www.ncbi.nlm.nih.gov/nuccore/OR526598" xlink:type="simple">OR526598</ext-link></named-content>; occurrenceID: <named-content xmlns:xlink="http://www.w3.org/1999/xlink" content-type="dwc:occurrenceID" xlink:type="simple">F1DC0BB9-0B94-5DEE-A0A8-766B86D322C2</named-content>; <bold>Taxon:</bold> scientificNameID: <named-content xmlns:xlink="http://www.w3.org/1999/xlink" content-type="dwc:scientificNameID" xlink:type="simple"><tp:taxon-name><tp:taxon-name-part taxon-name-part-type="genus" reg="Acanthochitona">Acanthochitona</tp:taxon-name-part><tp:taxon-name-part taxon-name-part-type="species" reg="fascicularis">fascicularis</tp:taxon-name-part></tp:taxon-name></named-content>; <bold>Location:</bold> country: <named-content xmlns:xlink="http://www.w3.org/1999/xlink" content-type="dwc:country" xlink:type="simple">Ireland</named-content>; county: <named-content xmlns:xlink="http://www.w3.org/1999/xlink" content-type="dwc:county" xlink:type="simple">Galway</named-content>; locality: <named-content xmlns:xlink="http://www.w3.org/1999/xlink" content-type="dwc:locality" xlink:type="simple">Bealadangan</named-content>; verbatimCoordinates: <named-content xmlns:xlink="http://www.w3.org/1999/xlink" content-type="dwc:verbatimCoordinates" xlink:type="simple"><named-content content-type="dwc:verbatimCoordinates" xlink:type="simple">53°18'43"N, 9°37'26"W</named-content></named-content>; <bold>Event:</bold> eventDate: <named-content xmlns:xlink="http://www.w3.org/1999/xlink" content-type="dwc:eventDate" xlink:type="simple">20/09/2021</named-content>; eventRemarks: <named-content xmlns:xlink="http://www.w3.org/1999/xlink" content-type="dwc:eventRemarks" xlink:type="simple">Christine Morrow leg.</named-content>; <bold>Record Level:</bold> collectionCode: <named-content xmlns:xlink="http://www.w3.org/1999/xlink" content-type="dwc:collectionCode" xlink:type="simple">Malakologie- SMF</named-content>; basisOfRecord: <named-content xmlns:xlink="http://www.w3.org/1999/xlink" content-type="dwc:basisOfRecord" xlink:type="simple">PreservedSpecimen</named-content></p></list-item></list></tp:treatment-sec><tp:treatment-sec sec-type="Description"><title>Description</title><p>(See <xref ref-type="bibr" rid="B9889551">Jones and Baxter (1987)</xref>, <xref ref-type="bibr" rid="B9889586">Dell’Angelo and Smriglio (2001)</xref>, <xref ref-type="bibr" rid="B9890256">Bonfitto et al. (2011)</xref>, <xref ref-type="bibr" rid="B9889888">Schmidt-Petersen et al. (2015)</xref> for additional descriptions that pertain to <italic><tp:taxon-name><tp:taxon-name-part taxon-name-part-type="genus" reg="Acanthochitona">Acanthochitona</tp:taxon-name-part><tp:taxon-name-part taxon-name-part-type="species" reg="fascicularis">fascicularis</tp:taxon-name-part></tp:taxon-name></italic>). Small to large size (in examined material, BL: 9–30 mm, BW: 5–18 mm, BL/BW ratio: 1.7), outline oval, flat to moderately elevated, semi-carinated, slightly protruding apices; girdle very wide and spiculose. Dorsal colouration variable; usually green and brown variously combined; some specimens can be uniform and brightly coloured, yellow or orange (Fig. <xref ref-type="fig" rid="F9899040">1</xref>D–E).</p><p>Head valve much wider than long, semicircular, with five barely-raised rays, posterior margin almost straight, no notch and apex (Fig. <xref ref-type="fig" rid="F9881829">7</xref>A). Intermediate valves from triangular to trapezoid, apex slightly protruding; raised, clearly separated from lateropleural areas, wedge-shaped and striated jugum (Fig. <xref ref-type="fig" rid="F9899040">1</xref>D–E, Fig. <xref ref-type="fig" rid="F9881829">7</xref>B). Tail valve almost circular with central elevated mucro (Fig. <xref ref-type="fig" rid="F9899040">1</xref>D, Fig. <xref ref-type="fig" rid="F9881827">6</xref>C).</p><p>Tegmentum uniformly and thickly covered (density from 42 to 70 granules per 1 mm<sup>2</sup>, mean = 52, n = 7 specimens) by small, round granules arranged in arched lines on the valves; each granule with 0–6 aesthetes randomly distributed, without a clear separation between macro- and microaesthetes; some granules with an incision in the middle of the granule posterior margin (Fig. <xref ref-type="fig" rid="F9899040">1</xref>D, Fig. <xref ref-type="fig" rid="F9881833">4</xref>C, Fig. <xref ref-type="fig" rid="F9881829">7</xref>, Fig. <xref ref-type="fig" rid="F9881831">8</xref>B).</p><p>Articulamentum well-developed; apophyses wide, rectangular, separated at jugum, rounded at anterolateral margins; insertion plates wide, continuous with apophyses, slits deep, extending dorsally into shallow channels (slit formula: 5/1/2) (Fig. <xref ref-type="fig" rid="F9881829">7</xref>).</p><p>Girdle very wide and fleshy, deeply encroaching sutural areas. Colours ranging from creamy-yellow to olive-green and brown, with different degrees of blotches in which white, green and brown variously combined; sometimes yellow or orange (Fig. <xref ref-type="fig" rid="F9899040">1</xref>D–E). Dorsal perinotum densely covered with two kinds of spicules: shorter, slender, pointed, but usually broken spicules and longer and thicker spicules interspersed amongst them (Fig. <xref ref-type="fig" rid="F9881831">8</xref>D). Sutural tufts with 55–120 long and slim bristles, surrounded by shorter, thinner, also smooth needles. Hyponotum densely covered with lanceolate, flattened spicules, finely striated near the top, of size up to 100 x 18 µm (Fig. <xref ref-type="fig" rid="F9881831">8</xref>C).</p><p>Central radula teeth elongated, almost straight at the top and keeled near base; first lateral tooth wing-shaped and smaller than the central; second (major) lateral elongated with accessory plate tricuspidate with central denticle longer than the others; cusps pointed and triangular in outline (Fig. <xref ref-type="fig" rid="F9881831">8</xref>A).</p><p>Gills merobranchial, 15-17 ctenidia on each side.</p></tp:treatment-sec><tp:treatment-sec sec-type="Diagnosis"><title>Diagnosis</title><p><italic><tp:taxon-name><tp:taxon-name-part taxon-name-part-type="genus" reg="Acanthochtiona">Acanthochtiona</tp:taxon-name-part><tp:taxon-name-part taxon-name-part-type="species" reg="fascicularis">fascicularis</tp:taxon-name-part></tp:taxon-name></italic>, can be easily distinguished from other NE Atlantic relatives by the triangular shape of valves, raised and clearly separated jugal area, small and round, densely-packed tegmental granules and small number of aesthetes (0–6) without clear separation between micro- and macroaesthetes. For comparison, see the Remarks section for <italic><tp:taxon-name><tp:taxon-name-part taxon-name-part-type="genus" reg="Acanthochitona">A.</tp:taxon-name-part><tp:taxon-name-part taxon-name-part-type="species" reg="crinita">crinita</tp:taxon-name-part></tp:taxon-name></italic> and <italic><tp:taxon-name><tp:taxon-name-part taxon-name-part-type="genus" reg="Acanthochitona">A.</tp:taxon-name-part><tp:taxon-name-part taxon-name-part-type="species" reg="discrepans">discrepans</tp:taxon-name-part></tp:taxon-name></italic>.</p></tp:treatment-sec><tp:treatment-sec sec-type="Distribution"><title>Distribution</title><p>This species is widely distributed in the North-East Atlantic, with a range from the west coast of Ireland (molecular data and SEM photos from this study), south to the Azores (molecular data and SEM photos from this study) and the Mediterranean Sea (literature records and GenBank sequences).</p></tp:treatment-sec><tp:treatment-sec><!--Section generated to contain objects referenced in tp:taxon-treatment.--><fig id="F9899040" position="float" orientation="portrait"><object-id xmlns:xlink="http://www.w3.org/1999/xlink" content-type="arpha" xlink:type="simple">A4530BC2-D6AD-561B-A147-09791CB67E5A</object-id><object-id xmlns:xlink="http://www.w3.org/1999/xlink" content-type="doi" xlink:type="simple">10.3897/BDJ.11.e109554.figure1</object-id><label>Figure 1.</label><caption><p>Images of the adult specimens of <italic><tp:taxon-name><tp:taxon-name-part taxon-name-part-type="genus" reg="Acanthochitona">Acanthochitona</tp:taxon-name-part></tp:taxon-name></italic>, dorsal view. <bold>A</bold> <italic><tp:taxon-name><tp:taxon-name-part taxon-name-part-type="genus" reg="Acanthochitona">A.</tp:taxon-name-part><tp:taxon-name-part taxon-name-part-type="species" reg="crinita">crinita</tp:taxon-name-part></tp:taxon-name></italic> from England, BL not measured; <bold>B</bold> <italic><tp:taxon-name><tp:taxon-name-part taxon-name-part-type="genus" reg="Acanthochitona">A.</tp:taxon-name-part><tp:taxon-name-part taxon-name-part-type="species" reg="crinita">crinita</tp:taxon-name-part></tp:taxon-name></italic> from the Azores, BL not measured; <bold>C</bold> <italic><tp:taxon-name><tp:taxon-name-part taxon-name-part-type="genus" reg="Acanthochitona">A.</tp:taxon-name-part><tp:taxon-name-part taxon-name-part-type="species" reg="discrepans">discrepans</tp:taxon-name-part></tp:taxon-name></italic> from Norway, BL 17 mm; <bold>D</bold> <italic><tp:taxon-name><tp:taxon-name-part taxon-name-part-type="genus" reg="Acanthochitona">A.</tp:taxon-name-part><tp:taxon-name-part taxon-name-part-type="species" reg="fascicularis">fascicularis</tp:taxon-name-part></tp:taxon-name></italic> from Ireland, BL 23 mm; <bold>E</bold> <italic><tp:taxon-name><tp:taxon-name-part taxon-name-part-type="genus" reg="Acanthochitona">A.</tp:taxon-name-part><tp:taxon-name-part taxon-name-part-type="species" reg="fascicularis">fascicularis</tp:taxon-name-part></tp:taxon-name></italic> from the Azores, BL 13 mm.</p></caption><graphic xmlns:xlink="http://www.w3.org/1999/xlink" xlink:href="bdj-11-e109554-g001.jpg" position="float" id="oo_898492.jpg" orientation="portrait" xlink:type="simple"><uri content-type="original_file" xlink:type="simple">https://binary.pensoft.net/fig/898492</uri></graphic></fig><fig id="F9881829" position="float" orientation="portrait"><object-id xmlns:xlink="http://www.w3.org/1999/xlink" content-type="arpha" xlink:type="simple">820F4143-8628-5887-9749-B4626492C143</object-id><object-id xmlns:xlink="http://www.w3.org/1999/xlink" content-type="doi" xlink:type="simple">10.3897/BDJ.11.e109554.figure7</object-id><label>Figure 7.</label><caption><p><italic><tp:taxon-name><tp:taxon-name-part taxon-name-part-type="genus" reg="Acanthochitona">Acanthochitona</tp:taxon-name-part><tp:taxon-name-part taxon-name-part-type="species" reg="fascicularis">fascicularis</tp:taxon-name-part></tp:taxon-name></italic> from Ireland. All in dorsal view. <bold>A</bold> Valve I; <bold>B</bold> Valve V; <bold>C</bold> Valve VIII.</p></caption><graphic xmlns:xlink="http://www.w3.org/1999/xlink" xlink:href="bdj-11-e109554-g007.jpg" position="float" id="oo_859783.jpg" orientation="portrait" xlink:type="simple"><uri content-type="original_file" xlink:type="simple">https://binary.pensoft.net/fig/859783</uri></graphic></fig><fig id="F9881827" position="float" orientation="portrait"><object-id xmlns:xlink="http://www.w3.org/1999/xlink" content-type="arpha" xlink:type="simple">9B336674-6231-5342-88C8-1BDA949C6B70</object-id><object-id xmlns:xlink="http://www.w3.org/1999/xlink" content-type="doi" xlink:type="simple">10.3897/BDJ.11.e109554.figure6</object-id><label>Figure 6.</label><caption><p><italic><tp:taxon-name><tp:taxon-name-part taxon-name-part-type="genus" reg="Acanthochitona">Acanthochitona</tp:taxon-name-part><tp:taxon-name-part taxon-name-part-type="species" reg="discrepans">discrepans</tp:taxon-name-part></tp:taxon-name></italic> from Northern Ireland (A–E) and Norway (F). <bold>A</bold> Radula; <bold>B</bold> Valve VII, detail of the tegmentum in the lateropleural area; <bold>C</bold> One of the 18 tufts of spicules on the girdle; <bold>D</bold> Dorsal spicules; <bold>E</bold> Dorsal and marginal spicules; <bold>F</bold> Dorsal, marginal and ventral spicules.</p></caption><graphic xmlns:xlink="http://www.w3.org/1999/xlink" xlink:href="bdj-11-e109554-g006.jpg" position="float" id="oo_859782.jpg" orientation="portrait" xlink:type="simple"><uri content-type="original_file" xlink:type="simple">https://binary.pensoft.net/fig/859782</uri></graphic></fig><fig id="F9881833" position="float" orientation="portrait"><object-id xmlns:xlink="http://www.w3.org/1999/xlink" content-type="arpha" xlink:type="simple">DC41CBA3-74B8-57D3-A256-2E189ABC1BB8</object-id><object-id xmlns:xlink="http://www.w3.org/1999/xlink" content-type="doi" xlink:type="simple">10.3897/BDJ.11.e109554.figure4</object-id><label>Figure 4.</label><caption><p>Morphology of the granules of tegmentum with the macro- and microaesthetes. <bold>A</bold> <italic><tp:taxon-name><tp:taxon-name-part taxon-name-part-type="genus" reg="Acanthochitona">Acanthochitona</tp:taxon-name-part><tp:taxon-name-part taxon-name-part-type="species" reg="crinita">crinita</tp:taxon-name-part></tp:taxon-name></italic>; <bold>B</bold> <italic><tp:taxon-name><tp:taxon-name-part taxon-name-part-type="genus" reg="Acanthochitona">A.</tp:taxon-name-part><tp:taxon-name-part taxon-name-part-type="species" reg="discrepans">discrepans</tp:taxon-name-part></tp:taxon-name></italic>; <bold>C</bold> <italic><tp:taxon-name><tp:taxon-name-part taxon-name-part-type="genus" reg="Acanthochitona">A.</tp:taxon-name-part><tp:taxon-name-part taxon-name-part-type="species" reg="fascicularis">fascicularis</tp:taxon-name-part></tp:taxon-name></italic>.</p></caption><graphic xmlns:xlink="http://www.w3.org/1999/xlink" xlink:href="bdj-11-e109554-g004.jpg" position="float" id="oo_859785.jpg" orientation="portrait" xlink:type="simple"><uri content-type="original_file" xlink:type="simple">https://binary.pensoft.net/fig/859785</uri></graphic></fig><fig id="F9881831" position="float" orientation="portrait"><object-id xmlns:xlink="http://www.w3.org/1999/xlink" content-type="arpha" xlink:type="simple">136621F3-E0F6-5680-AB8C-5EF6BA1BCEE3</object-id><object-id xmlns:xlink="http://www.w3.org/1999/xlink" content-type="doi" xlink:type="simple">10.3897/BDJ.11.e109554.figure8</object-id><label>Figure 8.</label><caption><p><italic><tp:taxon-name><tp:taxon-name-part taxon-name-part-type="genus" reg="Acanthochitona">Acanthochitona</tp:taxon-name-part><tp:taxon-name-part taxon-name-part-type="species" reg="fascicularis">fascicularis</tp:taxon-name-part></tp:taxon-name></italic> from Ireland. <bold>A</bold> Radula; <bold>B</bold> Valve V, detail of the tegmentum in the lateropleural area; <bold>C</bold> Ventral spicules; <bold>D</bold> Dorsal spicules.</p></caption><graphic xmlns:xlink="http://www.w3.org/1999/xlink" xlink:href="bdj-11-e109554-g008.jpg" position="float" id="oo_859784.jpg" orientation="portrait" xlink:type="simple"><uri content-type="original_file" xlink:type="simple">https://binary.pensoft.net/fig/859784</uri></graphic></fig></tp:treatment-sec><ref-list><ref id="B9890067"><element-citation xmlns:xlink="http://www.w3.org/1999/xlink" publication-type="book" xlink:type="simple"><person-group person-group-type="author"><name name-style="western"><surname>Linnaeus</surname><given-names>C.</given-names></name></person-group><year>1767</year><source>Systema naturae per regna tria naturae: secundum classes, ordines, genera, species, cum characteribus, differentiis, synonymis, locis. Regnum Animale.</source><edition>12</edition><publisher-name>1 &amp; 2. Holmiae</publisher-name><publisher-loc>Stockholm</publisher-loc><size units="page">1106</size></element-citation></ref><ref id="B10435038"><element-citation xmlns:xlink="http://www.w3.org/1999/xlink" publication-type="book" xlink:type="simple"><person-group person-group-type="author"><name name-style="western"><surname>Poli</surname><given-names>JX</given-names></name></person-group><year>1791</year><source><tp:taxon-name><tp:taxon-name-part taxon-name-part-type="order">Testacea</tp:taxon-name-part></tp:taxon-name> utriusque Siciliae, eorumque historia et anatome tabulis aeneis illustrata.</source><publisher-name>Ex Regio Typographeio</publisher-name><publisher-loc>Parmae</publisher-loc><comment content-type="language">Latin</comment><pub-id pub-id-type="doi">10.5962/bhl.title.79042</pub-id></element-citation></ref><ref id="B9889968"><element-citation xmlns:xlink="http://www.w3.org/1999/xlink" publication-type="book" xlink:type="simple"><person-group person-group-type="author"><name name-style="western"><surname>Reeve</surname><given-names>L.</given-names></name></person-group><year>1827</year><source>Conchologia Iconica, or illustrations of the shells of molluscous animals. 4. Monograph of the genus <italic><tp:taxon-name><tp:taxon-name-part taxon-name-part-type="genus" reg="Chiton">Chiton</tp:taxon-name-part></tp:taxon-name></italic></source><publisher-name>Reeve, Brothers</publisher-name><publisher-loc>London</publisher-loc></element-citation></ref><ref id="B9889853"><element-citation xmlns:xlink="http://www.w3.org/1999/xlink" publication-type="book" xlink:type="simple"><person-group person-group-type="author"><name name-style="western"><surname>Sowerby II</surname><given-names>G. B.</given-names></name></person-group><year>1840</year><source>The conchological illustrations.</source><publisher-name>Sowerby</publisher-name><publisher-loc>London</publisher-loc></element-citation></ref><ref id="B9889960"><element-citation xmlns:xlink="http://www.w3.org/1999/xlink" publication-type="book" xlink:type="simple"><person-group person-group-type="author"><name name-style="western"><surname>Risso</surname><given-names>A.</given-names></name></person-group><year>1826</year><source>Histoire naturelle des principales productions de l’Europe méridionale et particulièrement de celles des environs de Nice et des Alpes-Maritimes</source><publisher-name>Chez F.-G. Levrault</publisher-name><publisher-loc>Paris</publisher-loc></element-citation></ref><ref id="B9889993"><element-citation xmlns:xlink="http://www.w3.org/1999/xlink" publication-type="book" xlink:type="simple"><person-group person-group-type="author"><name name-style="western"><surname>Philippi</surname><given-names>R. A.</given-names></name></person-group><year>1836</year><source>Enumeratio molluscorum Siciliae cum viventitium turn in tellure tertiaria fossilium quae in itinere sui observavit.</source><publisher-name>Sumptibus Simonis Schroppii et Sociorum</publisher-name><publisher-loc>Berolini</publisher-loc><pub-id pub-id-type="doi">10.5962/bhl.title.100735</pub-id></element-citation></ref><ref id="B9890001"><element-citation xmlns:xlink="http://www.w3.org/1999/xlink" publication-type="book" xlink:type="simple"><person-group person-group-type="author"><name name-style="western"><surname>Pennant</surname><given-names>T.</given-names></name></person-group><year>1777</year><source>British Zoology. Vol. 4. <tp:taxon-name><tp:taxon-name-part taxon-name-part-type="subphylum">Crustacea</tp:taxon-name-part></tp:taxon-name>, <tp:taxon-name><tp:taxon-name-part taxon-name-part-type="phylum">Mollusca</tp:taxon-name-part></tp:taxon-name>, <tp:taxon-name><tp:taxon-name-part taxon-name-part-type="order">Testacea</tp:taxon-name-part></tp:taxon-name></source><publisher-name>B. White</publisher-name><publisher-loc>London</publisher-loc><size units="page">154</size></element-citation></ref><ref id="B9891598"><element-citation xmlns:xlink="http://www.w3.org/1999/xlink" publication-type="book" xlink:type="simple"><person-group person-group-type="author"><name name-style="western"><surname>Forbes</surname><given-names>E.</given-names></name><name name-style="western"><surname>Hanley</surname><given-names>S.</given-names></name></person-group><year>1849</year><source>A history of British <tp:taxon-name><tp:taxon-name-part taxon-name-part-type="phylum">Mollusca</tp:taxon-name-part></tp:taxon-name> and their shells. 2, <tp:taxon-name><tp:taxon-name-part taxon-name-part-type="family">Chitonidae</tp:taxon-name-part></tp:taxon-name></source><publisher-name>John Van Voorst</publisher-name><publisher-loc>London</publisher-loc><size units="page">572</size><pub-id pub-id-type="doi">10.5962/bhl.title.16341</pub-id></element-citation></ref><ref id="B9898026"><element-citation xmlns:xlink="http://www.w3.org/1999/xlink" publication-type="article" xlink:type="simple"><person-group person-group-type="author"><name name-style="western"><surname>Jeffreys</surname><given-names>J. G.</given-names></name></person-group><year>1859</year><article-title>Further gleanings in British conchology.</article-title><source>The Annals and magazine of natural history; zoology, botany, and geology</source><volume>3</volume><issue>3</issue><fpage>106</fpage><lpage>107</lpage></element-citation></ref><ref id="B9898009"><element-citation xmlns:xlink="http://www.w3.org/1999/xlink" publication-type="book" xlink:type="simple"><person-group person-group-type="author"><name name-style="western"><surname>Jeffreys</surname><given-names>J. G.</given-names></name></person-group><year>1869</year><source>British conchology, or an account of the <tp:taxon-name><tp:taxon-name-part taxon-name-part-type="phylum">Mollusca</tp:taxon-name-part></tp:taxon-name> which now inhabit the British isles and the surrounding seas.</source><volume>5</volume><publisher-name>John van Voorst.</publisher-name></element-citation></ref><ref id="B9890300"><element-citation xmlns:xlink="http://www.w3.org/1999/xlink" publication-type="book" xlink:type="simple"><person-group person-group-type="author"><name name-style="western"><surname>Brown</surname><given-names>T.</given-names></name></person-group><year>1827</year><source>Illustrations of the conchology of Great Britain and Ireland.</source><publisher-name>W.H. Lizars and D. Lizars, Edinburgh and S. Highley</publisher-name><publisher-loc>London</publisher-loc><size units="page">144</size></element-citation></ref><ref id="B9889516"><element-citation xmlns:xlink="http://www.w3.org/1999/xlink" publication-type="article" xlink:type="simple"><person-group person-group-type="author"><name name-style="western"><surname>Adams</surname><given-names>H</given-names></name><name name-style="western"><surname>Angas</surname><given-names>George French</given-names></name></person-group><year>1864</year><article-title>Descriptions of new genera and species of <tp:taxon-name><tp:taxon-name-part taxon-name-part-type="family">Chitonidae</tp:taxon-name-part></tp:taxon-name> from the Australian seas, in the collection of George French Angas.</article-title><source>Proceedings of the Zoological Society of London</source><volume>33</volume><issue>1</issue><fpage>192</fpage><lpage>194</lpage><uri xlink:type="simple">https://onlinelibrary.wiley.com/doi/10.1111/j.1469-7998.1865.tb02308.x</uri><pub-id pub-id-type="doi">10.1111/j.1469-7998.1865.tb02308.x</pub-id></element-citation></ref><ref id="B9898035"><element-citation xmlns:xlink="http://www.w3.org/1999/xlink" publication-type="article" xlink:type="simple"><person-group person-group-type="author"><name name-style="western"><surname>Issel</surname><given-names>A.</given-names></name></person-group><year>1870</year><article-title><tp:taxon-name><tp:taxon-name-part taxon-name-part-type="genus" reg="Chiton">Chiton</tp:taxon-name-part></tp:taxon-name> del Mare di Genova.</article-title><source>Bullettino della Società Malacologica Italiana</source><volume>3</volume><fpage>1</fpage><lpage>5</lpage></element-citation></ref><ref id="B9891477"><element-citation xmlns:xlink="http://www.w3.org/1999/xlink" publication-type="article" xlink:type="simple"><person-group person-group-type="author"><name name-style="western"><surname>di Monterosato</surname><given-names>T. A.</given-names></name></person-group><year>1878</year><article-title>Notes sur quelques coquilles draguées dans les eaux de Palerme</article-title><source>Journal de Conchyliologie</source><volume>26</volume><fpage>143</fpage><lpage>160</lpage></element-citation></ref><ref id="B9889924"><element-citation xmlns:xlink="http://www.w3.org/1999/xlink" publication-type="article" xlink:type="simple"><person-group person-group-type="author"><name name-style="western"><surname>de Rochebrune</surname><given-names>A. T.</given-names></name></person-group><year>1882</year><article-title>Diagnoses d’espèces nouvelles de la famille des <tp:taxon-name><tp:taxon-name-part taxon-name-part-type="family">Chitonidae</tp:taxon-name-part></tp:taxon-name>.</article-title><source>Bulletin de la Société philomathique de Paris</source><volume>7</volume><issue>6</issue><fpage>190</fpage><lpage>197</lpage></element-citation></ref><ref id="B9889793"><element-citation xmlns:xlink="http://www.w3.org/1999/xlink" publication-type="article" xlink:type="simple"><person-group person-group-type="author"><name name-style="western"><surname>Thiele</surname><given-names>J.</given-names></name></person-group><year>1909</year><article-title>Revision des Systems der Chitonen.</article-title><source>Zoologica</source><volume>22</volume><fpage>1</fpage><lpage>70</lpage></element-citation></ref><ref id="B9890371"><element-citation xmlns:xlink="http://www.w3.org/1999/xlink" publication-type="article" xlink:type="simple"><person-group person-group-type="author"><name name-style="western"><surname>Dautzenberg</surname><given-names>P</given-names></name></person-group><year>1893</year><article-title>Liste de Mollusques marins recueillis à Granville et à St-Pair.</article-title><source>Journal de Conchyliologie</source><volume>41</volume><fpage>16</fpage><lpage>30</lpage></element-citation></ref><ref id="B9891410"><element-citation xmlns:xlink="http://www.w3.org/1999/xlink" publication-type="article" xlink:type="simple"><person-group person-group-type="author"><name name-style="western"><surname>Dautzenberg</surname><given-names>P.</given-names></name><name name-style="western"><surname>Durouchoux</surname><given-names>P.</given-names></name></person-group><year>1900</year><article-title>Faunule malacologique des environs de St-Malo.</article-title><source>La Feuille des Jeunes Naturalistes: Revue Mensuelle d'Histoire Naturelle</source><volume>31</volume><fpage>39</fpage><lpage>61</lpage></element-citation></ref><ref id="B9890023"><element-citation xmlns:xlink="http://www.w3.org/1999/xlink" publication-type="article" xlink:type="simple"><person-group person-group-type="author"><name name-style="western"><surname>Pallary</surname><given-names>P.</given-names></name></person-group><year>1902</year><article-title>Liste des mollusques testacés de la Baie de Tanger.</article-title><source>Journal de Conchyliologie</source><fpage>1</fpage><lpage>39</lpage></element-citation></ref><ref id="B9891420"><element-citation xmlns:xlink="http://www.w3.org/1999/xlink" publication-type="article" xlink:type="simple"><person-group person-group-type="author"><name name-style="western"><surname>Dautzenberg</surname><given-names>P</given-names></name><name name-style="western"><surname>Durouchoux</surname><given-names>P</given-names></name></person-group><year>1906</year><article-title>Supplément à la faunule malacologique des environs de St-Malo.</article-title><source>La Feuille des Jeunes Naturalistes: Revue Mensuelle d'Histoire Naturelle</source><volume>36</volume><fpage>39-45, 53-60, 73-77</fpage></element-citation></ref><ref id="B9889775"><element-citation xmlns:xlink="http://www.w3.org/1999/xlink" publication-type="article" xlink:type="simple"><person-group person-group-type="author"><name name-style="western"><surname>Winckworth</surname><given-names>R.</given-names></name></person-group><year>1926</year><article-title>Notes on British <tp:taxon-name><tp:taxon-name-part taxon-name-part-type="phylum">Mollusca</tp:taxon-name-part></tp:taxon-name>.</article-title><source>Journal of Conchology</source><volume>17</volume><fpage>206</fpage><lpage>208</lpage></element-citation></ref><ref id="B9898017"><element-citation xmlns:xlink="http://www.w3.org/1999/xlink" publication-type="article" xlink:type="simple"><person-group person-group-type="author"><name name-style="western"><surname>Bergenhayn</surname><given-names>J. R. M.</given-names></name></person-group><year>1931</year><article-title>Beiträge zur Malakozoologie der Kanarischen Inseln. Die Loricaten.</article-title><source>Arkiv för Zoologi</source><volume>23A</volume><issue>13</issue><fpage>1</fpage><lpage>38</lpage></element-citation></ref><ref id="B9898057"><element-citation xmlns:xlink="http://www.w3.org/1999/xlink" publication-type="article" xlink:type="simple"><person-group person-group-type="author"><name name-style="western"><surname>Leloup</surname><given-names>E.</given-names></name></person-group><year>1969</year><article-title><tp:taxon-name><tp:taxon-name-part taxon-name-part-type="genus" reg="Acanthochiton">Acanthochiton</tp:taxon-name-part><tp:taxon-name-part taxon-name-part-type="species" reg="communis">communis</tp:taxon-name-part><tp:taxon-name-part taxon-name-part-type="basionym-authority">(Risso, 1826)</tp:taxon-name-part><tp:taxon-name-part taxon-name-part-type="infraspecific-rank">f.</tp:taxon-name-part><tp:taxon-name-part taxon-name-part-type="form" reg="barashi">barashi</tp:taxon-name-part></tp:taxon-name> n.f.</article-title><source>ulletin de l'Institut royal des sciences naturelles de Belgique</source><volume>45</volume><issue>39</issue><fpage>1</fpage><lpage>7</lpage></element-citation></ref><ref id="B9889643"><element-citation xmlns:xlink="http://www.w3.org/1999/xlink" publication-type="article" xlink:type="simple"><person-group person-group-type="author"><name name-style="western"><surname>Kaas</surname><given-names>Piet</given-names></name></person-group><year>1972</year><article-title><tp:taxon-name><tp:taxon-name-part taxon-name-part-type="class">Polyplacophora</tp:taxon-name-part></tp:taxon-name> of the Caribbean Region</article-title><source>Studies on the Fauna of Curaçao and other Caribbean Islands</source><volume>41</volume><issue>1</issue><fpage>1</fpage><lpage>162</lpage></element-citation></ref><ref id="B9889766"><element-citation xmlns:xlink="http://www.w3.org/1999/xlink" publication-type="article" xlink:type="simple"><person-group person-group-type="author"><name name-style="western"><surname>Watters</surname><given-names>G. T.</given-names></name></person-group><year>1981</year><article-title>Tw new species of <italic><tp:taxon-name><tp:taxon-name-part taxon-name-part-type="genus" reg="Acanthochitona">Acanthochitona</tp:taxon-name-part></tp:taxon-name></italic> from the New World (<tp:taxon-name><tp:taxon-name-part taxon-name-part-type="class">Polyplacophora</tp:taxon-name-part></tp:taxon-name>: <tp:taxon-name><tp:taxon-name-part taxon-name-part-type="family">Cryptoplacidae</tp:taxon-name-part></tp:taxon-name>).</article-title><source>Nautilus</source><volume>95</volume><issue>4</issue><fpage>171</fpage><lpage>177</lpage></element-citation></ref><ref id="B9889634"><element-citation xmlns:xlink="http://www.w3.org/1999/xlink" publication-type="article" xlink:type="simple"><person-group person-group-type="author"><name name-style="western"><surname>Kaas</surname><given-names>Piet</given-names></name></person-group><year>1985</year><article-title>The genus <italic><tp:taxon-name><tp:taxon-name-part taxon-name-part-type="genus" reg="Acanthochitona">Acanthochitona</tp:taxon-name-part></tp:taxon-name></italic> Gray, 1821 (<tp:taxon-name><tp:taxon-name-part taxon-name-part-type="phylum">Mollusca</tp:taxon-name-part></tp:taxon-name>, <tp:taxon-name><tp:taxon-name-part taxon-name-part-type="class">Polyplacophora</tp:taxon-name-part></tp:taxon-name>) in the north-eastern Atlantic Ocean and in the Mediterranean Sea, with designation of neotypes of <italic><tp:taxon-name><tp:taxon-name-part taxon-name-part-type="genus" reg="Acanthochitona">A.</tp:taxon-name-part><tp:taxon-name-part taxon-name-part-type="species" reg="fascicularis">fascicularis</tp:taxon-name-part></tp:taxon-name></italic> (L., 1767) and of <italic><tp:taxon-name><tp:taxon-name-part taxon-name-part-type="genus" reg="Acanthochitona">A.</tp:taxon-name-part><tp:taxon-name-part taxon-name-part-type="species" reg="crinita">crinita</tp:taxon-name-part></tp:taxon-name></italic> (Pennant, 1777).</article-title><source>Bulletin du Museum National d’Histoire Naturelle</source><volume>7</volume><issue>3</issue><fpage>579</fpage><lpage>609</lpage><pub-id pub-id-type="doi">10.5962/p.285863</pub-id></element-citation></ref><ref id="B9889551"><element-citation xmlns:xlink="http://www.w3.org/1999/xlink" publication-type="book" xlink:type="simple"><person-group person-group-type="author"><name name-style="western"><surname>Jones</surname><given-names>AM</given-names></name><name name-style="western"><surname>Baxter</surname><given-names>JM</given-names></name></person-group><year>1987</year><source>Molluscs: <tp:taxon-name><tp:taxon-name-part taxon-name-part-type="class">Caudofoveata</tp:taxon-name-part></tp:taxon-name>, <tp:taxon-name><tp:taxon-name-part taxon-name-part-type="class">Solenogastres</tp:taxon-name-part></tp:taxon-name>, <tp:taxon-name><tp:taxon-name-part taxon-name-part-type="class">Polyplacophora</tp:taxon-name-part></tp:taxon-name> and <tp:taxon-name><tp:taxon-name-part taxon-name-part-type="class">Scaphopoda</tp:taxon-name-part></tp:taxon-name>: keys and notes for the identification of the species. Synopses of the British Fauna.</source><volume>37</volume><publisher-name>Field Studies Council</publisher-name><publisher-loc>London</publisher-loc><size units="page">154</size></element-citation></ref><ref id="B9889586"><element-citation xmlns:xlink="http://www.w3.org/1999/xlink" publication-type="book" xlink:type="simple"><person-group person-group-type="author"><name name-style="western"><surname>Dell’Angelo</surname><given-names>B.</given-names></name><name name-style="western"><surname>Smriglio</surname><given-names>C.</given-names></name></person-group><year>2001</year><source>Living chitons from the Mediterranean Sea</source><publisher-name>Arti Grafiche La Moderna</publisher-name><publisher-loc>Roma</publisher-loc><size units="page">255</size></element-citation></ref><ref id="B9890256"><element-citation xmlns:xlink="http://www.w3.org/1999/xlink" publication-type="article" xlink:type="simple"><person-group person-group-type="author"><name name-style="western"><surname>Bonfitto</surname><given-names>A</given-names></name><name name-style="western"><surname>Dell’Angelo</surname><given-names>B</given-names></name><name name-style="western"><surname>Evangelisti</surname><given-names>F</given-names></name><name name-style="western"><surname>Sabelli</surname><given-names>B</given-names></name></person-group><year>2011</year><article-title>The genus <italic><tp:taxon-name><tp:taxon-name-part taxon-name-part-type="genus" reg="Acanthochitona">Acanthochitona</tp:taxon-name-part></tp:taxon-name></italic> (<tp:taxon-name><tp:taxon-name-part taxon-name-part-type="phylum">Mollusca</tp:taxon-name-part></tp:taxon-name>: Polylacophora) in the Mediterranean Sea: morphological and molecular data.</article-title><source>Scientia Marina</source><volume>75</volume><issue>1</issue><fpage>171</fpage><lpage>180</lpage><pub-id pub-id-type="doi">10.3989/scimar.2011.75n1171</pub-id></element-citation></ref><ref id="B9889888"><element-citation xmlns:xlink="http://www.w3.org/1999/xlink" publication-type="article" xlink:type="simple"><person-group person-group-type="author"><name name-style="western"><surname>Schmidt-Petersen</surname><given-names>Julia</given-names></name><name name-style="western"><surname>Schwabe</surname><given-names>Enrico</given-names></name><name name-style="western"><surname>Harszprunar</surname><given-names>Gerard</given-names></name></person-group><year>2015</year><article-title><italic><tp:taxon-name><tp:taxon-name-part taxon-name-part-type="genus" reg="Acanthochitona">Acanthochitona</tp:taxon-name-part><tp:taxon-name-part taxon-name-part-type="species" reg="pilosa">pilosa</tp:taxon-name-part></tp:taxon-name></italic> spec. nov., a new species of <italic><tp:taxon-name><tp:taxon-name-part taxon-name-part-type="genus" reg="Acanthochitona">Acanthochitona</tp:taxon-name-part></tp:taxon-name></italic> Gray, 1821 from the Mediterranean (<tp:taxon-name><tp:taxon-name-part taxon-name-part-type="phylum">Mollusca</tp:taxon-name-part></tp:taxon-name>, <tp:taxon-name><tp:taxon-name-part taxon-name-part-type="class">Polyplacophora</tp:taxon-name-part></tp:taxon-name>).</article-title><source>Spixiana</source><volume>38</volume><issue>11-20</issue></element-citation></ref></ref-list></tp:taxon-treatment>
