# Supplementary material for: Clarification of the taxonomic status of Acanthochitonadiscrepans (Brown, 1827) with new data for the North-East Atlantic Acanthochitona (Polyplacophora, Acanthochitonidae)
Source: Biodivers Data J. 2023 Nov 28;11:e109554. doi: 10.3897/BDJ.11.e109554 (PMC10698752; doi:10.3897/BDJ.11.e109554)
Supplement: Supplementary material 1 — Accession numbers for the sequences downloaded from GenBank. [file bdj-11-e109554-s001.xlsx]

## Sheet: GenBank accession numbers
Accession number	Species	Source
MG680021-30	Acanthochitona crinita	Eernisse et al. 2011
KU695277	Acanthochitona crinita	Miralles et al. 2016
KU682727	Acanthochitona sp. (as A. "crinita")	Rama Nisha et al. 2016
KF369103-4	Acanthochitona crinita	Lobo et al. 2013
AF120627	Acanthochitona fascicularis (as A. "crinita")	Giribet and Wheeler 2002
MT920117	Acanthochitona sp. (as A. "fascicularis")	Buršić et al. 2021

## Sheet: References
Buršić M, Iveša L, Jaklin A, Arko Pijevac M, Kučinič M, Štifanič, M, Neal L, Madarič BB (2021) DNA Barcoding of Marine Mollusks Associated with Corallina officinalis Turfs in Southern Istria (Adriatic Sea). Diversity. 13: 196.	https://doi.org/10.3390/d13050196
Eernisse DJ, Draeger A, Pilgrim EM (2018) Barcodes of marine invertebrates from north Iberian ports: Native diversity and resistance to biological invasions. Aquatic Invasions 13 (1): 71-86. 10.3391/ai.2018.13.1.06	https://doi.org/10.3391/ai.2018.13.1.06
Giribet G, Wheeler WC (2002) On bivalve phylogeny: a high-level analysis of the Bivalvia (Mollusca) based on combined morphology and DNA sequence data. Invertebrtebrate Biology 121 (4): 271-324.	https://doi.org/10.1111/j.1744-7410.2002.tb00132.x
Lobo J, Costa PM, Teixeira MAL, Ferreira MSG, Costa MH, Costa FO (2013) Enhanced primers for amplification of DNA barcodes from a broad range of marine metazoans. BMC Ecology 13 (1): 34.	https://doi: 10.1186/1472-6785-13-34
Miralles L, Ardura A, Arias A, Borrell YJ, Clusa L, Dopico E, de Rojas AH, Lopez B, Munoz-Colmenero M, Roca A, Valiente AG, Zaiko A, Garcia-Vazquez E (2016) Marine Pollution Bulletin. 112 (1-2): 183-188.	https://doi.org/10.1016/j.marpolbul.2016.08.022
Rama Nisha P, Arularasan S, Govindharajan P (2016) Phenotypic and Genetic Charecterization of class polyplacophora from southeast coast of India. Unpublished.
