# Supplementary material for: Clarification of the taxonomic status of Acanthochitonadiscrepans (Brown, 1827) with new data for the North-East Atlantic Acanthochitona (Polyplacophora, Acanthochitonidae)
Source: Biodivers Data J. 2023 Nov 28;11:e109554. doi: 10.3897/BDJ.11.e109554 (PMC10698752; doi:10.3897/BDJ.11.e109554)
Supplement: Supplementary material 2 — The alignment of the new sequences from this study and sequences downloaded from GenBank. [file bdj-11-e109554-s002.fas]

>CCMMO049_21_2_A_crinita_NIB_CCM_0542
TACTTTATATATTTTGTTTGGAATTTGATCTGGGTTGGTTGGGACAGCTTTAAGTTTGTT
AATTCGAGCAGAGTTAGGGCAACCTGGTGCTTTGTTAGGAGATGACCAGCTGTATAATGT
TATTGTAACAGCACATGCTTTTGTTATAATTTTCTTTTTGGTAATGCCTATAATAATTGG
GGGGTTTGGTAACTGGCTTGTGCCTTTGATATTGGGTGCGCCTGATATGGCTTTTCCTCG
CTTAAATAATATAAGTTTTTGGTTATTACCACCTTCTCTCTGTCTATTGTTAGCCTCTGG
TGCAGTGGAAAGTGGTGTTGGAACTGGTTGAACAGTATATCCTCCTTTGGCTGGAAATGT
AGCTCATGCTGGGGGTTCTGTTGATCTCGCTATTTTTTCTCTTCATCTGGCTGGTGTTTC
TTCTATTTTGGGGGCTGTAAATTTTATTACTACGGTATTAAATATGCGTTGAAGTGGAAT
ACAGTTGGAGCGTTTACCCTTATTTGTTTGATCGGTGAAAATTACTGCAATTCTTTTATT
GTTGTCTTTACCAGTTCTTGCTGGGGGTATTACTATACTTTTAACTGATCGTAATTTTAA
TACTGCTTTTTTTGATCC
>NC151_NM271_A_crinita_Azores_363941-3
TACTTTATATATTTTGTTTGGAATTTGATCTGGGTTGGTTGGGACAGCTTTAAGTTTGTT
AATTCGAGCAGAGTTAGGGCAACCTGGTGCTTTGTTAGGAGATGACCAGCTGTATAATGT
TATTGTAACAGCACATGCTTTTGTTATAATTTTCTTTTTGGTAATGCCTATAATAATTGG
GGGGTTTGGTAACTGGCTTGTGCCTTTGATATTGGGTGCGCCTGATATGGCTTTTCCTCG
CTTAAATAATATAAGTTTTTGGTTATTACCACCTTCTCTCTGTCTATTGTTAGCCTCTGG
TGCAGTGGAAAGTGGTGTTGGAACTGGTTGAACAGTATATCCTCCTTTGGCCGGAAATGT
AGCTCATGCTGGGGGTTCTGTTGATCTCGCTATTTTTTCTCTTCATCTGGCTGGTGTTTC
TTCTATTTTGGGGGCTGTAAATTTTATTACTACGGTATTAAATATGCGTTGAAGTGGAAT
ACAGTTGGAGCGTTTACCCTTATTTGTTTGATCGGTGAAAATTACTGCAATTCTTTTATT
GTTGTCTTTACCAGTTCTTGCTGGGGGTATTACTATACTTTTAACTGATCGTAATTTTAA
TACTGCTTTTTTTGATCC
>NC147_NM263_A_crinita_Azores 363942-1  
TACTTTATATATTTTGTTTGGAATTTGATCTGGGTTGGTTGGGACAGCTTTAAGTTTGTT
AATTCGAGCAGAGTTAGGGCAACCTGGTGCTTTGTTAGGAGATGACCAGCTGTATAATGT
TATTGTAACAGCACATGCTTTTGTTATAATTTTCTTTTTGGTAATGCCTATAATAATTGG
GGGGTTTGGTAACTGGCTTGTGCCTTTGATATTGGGTGCGCCTGATATGGCTTTTCCTCG
CTTAAATAATATAAGTTTTTGGTTATTACCACCTTCTCTCTGTCTATTGTTAGCCTCTGG
TGCAGTGGAAAGTGGTGTTGGAACTGGTTGAACAGTATATCCTCCTTTGGCTGGAAATGT
AGCTCATGCTGGGGGTTCTGTTGATCTCGCTATTTTTTCTCTTCATCTGGCTGGTGTTTC
TTCTATTTTGGGGGCTGTAAATTTTATTACTACGGTATTAAATATGCGTTGAAGTGGAAT
ACAGTTGGAGCGTTTACCCTTATTTGTTTGATCGGTGAAAATTACTGCAATTCTTTTATT
GTTGTCTTTACCAGTTCTTGCTGGGGGTATTACTATACTTTTAACTGATCGTAATTTTAA
TACTGCTTTTTTTGATCC
>NC148_NM264_A_crinita_Azores 363942-2
TACTTTATATATTTTGTTTGGAATTTGATCTGGGTTGGTTGGGACAGCTTTAAGTTTGTT
AATTCGAGCAGAGTTAGGGCAACCTGGTGCTTTGTTAGGAGATGACCAGCTGTATAATGT
TATTGTAACAGCACATGCTTTTGTTATAATTTTCTTTTTGGTAATGCCTATAATAATTGG
GGGGTTTGGTAACTGGCTTGTGCCTTTGATATTGGGTGCGCCTGATATGGCTTTTCCTCG
CTTAAATAATATAAGTTTTTGGTTATTACCACCTTCTCTCTGTCTATTGTTAGCCTCTGG
TGCAGTGGAAAGTGGTGTTGGAACTGGTTGAACAGTATATCCTCCTTTGGCTGGAAATGT
AGCTCATGCTGGGGGTTCTGTTGATCTCGCTATTTTTTCTCTTCATCTGGCTGGTGTTTC
TTCTATTTTGGGGGCTGTAAATTTTATTACTACGGTATTAAATATGCGTTGAAGTGGAAT
ACAGTTGGAGCGTTTACCCTTATTTGTTTGATCGGTGAAAATTACTGCAATTCTTTTATT
GTTGTCTTTACCAGTTCTTGCTGGGGGTATTACTATACTTTTAACTGATCGTAATTTTAA
TACTGCTTTTTTTGATCC
>NC149_NM269_A_crinita_Azores 363941-1 
TACTTTATATATTTTGTTTGGAATTTGATCTGGGTTGGTTGGGACAGCTTTAAGTTTGTT
AATTCGAGCAGAGTTAGGGCAACCTGGTGCTTTGTTAGGAGATGACCAGCTGTATAATGT
TATTGTAACAGCACATGCTTTTGTTATAATTTTCTTTTTGGTAATGCCTATAATAATTGG
GGGGTTTGGTAACTGGCTTGTGCCTTTGATATTGGGTGCGCCTGATATGGCTTTTCCTCG
CTTAAATAATATAAGTTTTTGGTTATTACCACCTTCTCTCTGTCTATTGTTAGCCTCTGG
TGCAGTGGAAAGTGGTGTTGGAACTGGTTGAACAGTATATCCTCCTTTGGCTGGAAATGT
AGCTCATGCTGGGGGTTCTGTTGATCTCGCTATTTTTTCTCTTCATCTGGCTGGTGTTTC
TTCTATTTTGGGGGCTGTAAATTTTATTACTACGGTATTAAATATGCGTTGAAGTGGAAT
ACAGTTGGAGCGTTTACCCTTATTTGTTTGATCGGTGAAAATTACTGCAATTCTTTTATT
GTTGTCTTTACCAGTTCTTGCTGGGGGTATTACTATACTTTTAACTGATCGTAATTTTAA
TACTGCTTTTTTTGATCC
>NC146_NM262_A_crinita_Azores 363943
TACTTTATATATTTTGTTTGGAATTTGATCTGGGTTGGTTGGGACAGCTTTAAGTTTGTT
AATTCGAGCAGAGTTAGGGCAACCTGGTGCTTTGTTAGGAGATGACCAGCTGTATAATGT
TATTGTAACAGCACATGCTTTTGTTATAATTTTCTTTTTGGTAATGCCTATAATAATTGG
GGGGTTTGGTAACTGGCTTGTGCCTTTGATATTGGGTGCGCCTGATATGGCTTTTCCTCG
CTTAAATAATATAAGTTTTTGGTTATTACCACCTTCTCTCTGTCTATTGTTAGCCTCTGG
TGCAGTGGAAAGTGGTGTTGGAACTGGTTGAACAGTATATCCTCCTTTGGCTGGAAATGT
AGCTCATGCTGGGGGTTCTGTTGATCTCGCTATTTTTTCTCTTCATCTGGCTGGTGTTTC
TTCTATTTTGGGGGCTGTAAATTTTATTACTACGGTATTAAATATGCGTTGAAGTGGAAT
ACAGTTGGAGCGTTTACCCTTATTTGTTTGATCGGTGAAAATTACTGCAATTCTTTTATT
GTTGTCTTTACCAGTTCTTGCTGGGGGTATTACTATACTTTTAACTGATCGTAATTTTAA
TACTGCTTTTTTTGATCC
>NC150_NM270_A_crinita_Azores 363941-2
TACTTTATATATTTTGTTTGGAATTTGATCTGGGTTGGTTGGGACAGCTTTAAGTTTGTT
AATTCGAGCAGAGTTAGGGCAACCTGGTGCTTTGTTAGGAGATGACCAGCTGTATAATGT
TATTGTAACAGCACATGCTTTTGTTATAATTTTCTTTTTGGTAATGCCTATAATAATTGG
GGGGTTTGGTAACTGGCTTGTGCCTTTGATATTGGGTGCGCCTGATATGGCTTTTCCTCG
CTTAAATAATATAAGTTTTTGGTTATTACCACCTTCTCTCTGTCTATTGTTAGCCTCTGG
TGCAGTGGAAAGTGGTGTTGGAACTGGTTGAACAGTATATCCTCCTTTGGCTGGAAATGT
AGCTCATGCTGGGGGTTCTGTTGATCTCGCTATTTTTTCTCTTCATCTGGCTGGTGTTTC
TTCTATTTTGGGGGCTGTAAATTTTATTACTACGGTATTAAATATGCGTTGAAGTGGAAT
ACAGTTGGAGCGTTTACCCTTATTTGTTTGATCGGTGAAAATTACTGCAATTCTTTTATT
GTTGTCTTTACCAGTTCTTGCTGGGGGTATTACTATACTTTTAACTGATCGTAATTTTAA
TACTGCTTTTTTTGATCC
>ZSM_Mol_20150336_A_crinita
TACTTTATATATTTTGTTTGGAATTTGATCTGGGTTGGTTGGGACAGCTTTAAGTTTGTT
AATTCGAGCAGAGTTAGGGCAACCTGGTGCTTTGTTAGGAGATGACCAGCTGTATAATGT
TATTGTAACAGCACATGCTTTTGTTATAATTTTCTTTTTGGTAATGCCTATAATAATTGG
GGGGTTTGGTAACTGGCTTGTGCCTTTGATATTGGGTGCGCCTGATATGGCTTTTCCTCG
CTTAAATAATATAAGTTTTTGGTTATTACCACCTTCTCTCTGTCTATTGTTAGCCTCTGG
TGCAGTGGAAAGTGGTGTTGGAACTGGTTGAACAGTATATCCTCCTTTGGCTGGAAATGT
AGCTCATGCTGGGGGTTCTGTTGATCTCGCTATTTTTTCTCTTCATCTGGCTGGTGTTTC
TTCTATTTTGGGGGCTGTAAATTTTATTACTACGGTATTAAATATGCGTTGAAGTGGAAT
ACAGTTGGAGCGTTTACCCTTATTTGTTTGATCGGTGAAAATTACTGCAATTCTTTTATT
GTTGTCTTTACCAGTTCTTGCTGGGGGTATTACTATACTTTTAACTGA------------
------------------
>NIB087_21_2_A_discrepans_Ireland_NIB_CCM_0087
TACTTTATATATTTTGTTTGGAATTTGATCTGGTTTGGTTGGGACGGCTTTGAGTCTATT
AATTCGAGCTGAGCTAGGGCAACCTGGTGCTTTGCTGGGGGATGATCAGTTGTATAACGT
TATTGTAACAGCTCATGCTTTTGTTATAATTTTTTTTTTGGTAATGCCAATAATAATTGG
AGGTTTTGGGAACTGGCTTGTGCCTTTAATATTGGGTGCTCCGGATATAGCTTTTCCTCG
TTTAAATAATATAAGTTTTTGATTATTACCTCCTTCTCTTTGTTTACTTTTAGCCTCTGG
TGCAGTGGAGAGAGGAGTAGGGACTGGTTGAACAGTGTATCCTCCTCTAGCTGGTAATGT
GGCTCATGCTGGTGGTTCTGTTGATCTTGCTATTTTTTCTCTTCATTTGGCTGGGGTTTC
TTCTATTTTGGGTGCTGTAAATTTTATTACTACGGTATTAAATATACGCTGAAGAGGCAT
GCAGTTAGAGCGTCTGCCTTTATTTGTTTGATCGGTTAAAATTACTGCAATTCTTCTTTT
GTTATCTTTGCCGGTTCTTGCTGGGGGTATTACTATACTTTTAACGGATCGTAATTTTAA
TACTGCTTTTTTTGATCC
>CCMMO021_21_2_A_discrepans_NIB_CCM_0343
TACTTTATATATTTTGTTTGGAATTTGATCTGGTTTGGTTGGGACGGCTTTGAGTCTATT
AATTCGAGCTGAGCTAGGGCAACCTGGTGCTTTGCTGGGGGATGATCAGTTGTATAACGT
TATTGTAACAGCTCATGCTTTTGTTATAATTTTTTTTTTGGTAATGCCAATAATAATTGG
AGGTTTTGGGAACTGGCTTGTGCCTTTAATATTGGGTGCTCCGGATATAGCTTTTCCTCG
TTTAAATAATATAAGTTTTTGATTATTACCTCCTTCTCTTTGTTTACTTTTAGCCTCTGG
TGCAGTGGAGAGAGGAGTAGGGACTGGTTGAACAGTGTATCCTCCTCTAGCTGGTAATGT
GGCTCATGCTGGTGGTTCTGTTGATCTTGCTATTTTTTCTCTTCATTTGGCTGGGGTTTC
TTCTATTTTGGGTGCTGTAAATTTTATTACTACGGTATTAAATATACGCTGAAGAGGCAT
GCAGTTAGAGCGTCTGCCTTTATTTGTTTGATCGGTTAAAATTACTGCAATTCTTCTTTT
GTTATCTTTGCCGGTTCTTGCTGGGGGTATTACTATACTTTTAACGGATCGTAATTTTAA
TACTGCTTTTTTTGATCC
>CCMMO018_21_2_A_discrepans_NIB_CCM_0334
TACTTTATATATTTTGTTTGGAATTTGATCTGGTTTGGTTGGGACGGCTTTGAGTCTATT
AATTCGAGCTGAGCTAGGGCAACCTGGTGCTTTGCTGGGGGATGATCAGTTGTATAACGT
TATTGTAACAGCTCATGCTTTTGTTATAATTTTTTTTTTGGTAATGCCAATAATAATTGG
AGGTTTTGGGAACTGGCTTGTGCCTTTAATATTGGGTGCTCCGGATATAGCTTTTCCTCG
TTTAAATAATATAAGTTTTTGATTATTACCTCCTTCTCTTTGTTTACTTTTAGCCTCTGG
TGCAGTGGAGAGAGGAGTAGGGACTGGTTGAACAGTGTATCCTCCTCTAGCTGGTAATGT
GGCTCATGCTGGTGGTTCTGTTGATCTTGCTATTTTTTCTCTTCATTTGGCTGGGGTTTC
TTCTATTTTGGGTGCTGTAAATTTTATTACTACGGTATTAAATATACGCTGAAGAGGCAT
GCAGTTAGAGCGTCTGCCTTTATTTGTTTGATCGGTTAAAATTACTGCAATTCTTCTTTT
GTTATCTTTGCCGGTTCTTGCTGGGGGTATTACTATACTTTTAACGGATCGTAATTTTAA
TACTGCTTTTTTTGATCC
>CCMMO037_21_2_A_discrepans_NIB_CCM_0471
---------TATTTTGTTTGGAATTTGATCTGGTTTGGTTGGGACGGCTTTGAGTCTATT
AATTCGAGCTGAGCTAGGGCAACCTGGTGCTTTGCTGGGGGATGATCAGTTGTATAACGT
TATTGTAACAGCTCATGCTTTTGTTATAATTTTTTTTTTGGTAATGCCAATAATAATTGG
AGGTTTTGGGAACTGGCTTGTGCCTTTAATATTGGGTGCTCCGGATATAGCTTTTCCTCG
TTTAAATAATATAAGTTTTTGATTATTACCTCCTTCTCTTTGTTTACTTTTAGCCTCTGG
TGCAGTGGAGAGAGGAGTAGGGACTGGTTGAACAGTGTATCCTCCTCTAGCTGGTAATGT
GGCTCATGCTGGCGGTTCTGTTGATCTTGCTATTTTTTCTCTTCATTTGGCTGGGGTTTC
TTCTATTTTGGGTGCTGTAAATTTTATTACTACGGTATTAAATATACGCTGAAGAGGCAT
GCAGTTAGAGCGTCTGCCTTTATTTGTTTGATCGGTTAAAATTACTGCAATTCTTCTTTT
GTTATCTTTGCCGGTTCTTGCTGGGGGTATTACTATACTTTTAACGGATCGTAATTTTAA
TACTGCTTTTTTTGATCC
>CCMMO040_21_2_A_discrepans_NIB_CCM_0475
TACTTTATATATTTTGTTTGGAATTTGATCTGGTTTGGTTGGGACGGCTTTGAGTCTATT
AATTCGAGCTGAGCTAGGGCAACCTGGTGCTTTGCTGGGGGATGATCAGTTGTATAACGT
TATTGTAACAGCTCATGCTTTTGTTATAATTTTTTTTTTGGTAATGCCAATAATAATTGG
AGGTTTTGGGAACTGGCTTGTGCCTTTAATATTGGGTGCTCCGGATATAGCTTTTCCTCG
TTTAAATAATATAAGTTTTTGATTATTACCTCCTTCTCTTTGTTTACTTTTAGCCTCTGG
TGCAGTGGAGAGAGGGGTAGGGACTGGTTGAACAGTGTATCCTCCTCTAGCTGGTAATGT
GGCTCATGCTGGCGGTTCTGTTGATCTTGCTATTTTTTCTCTTCATTTGGCTGGGGTTTC
TTCTATTTTGGGTGCTGTAAATTTTATTACTACAGTATTAAATATACGCTGAAGAGGCAT
GCAGTTAGAGCGTCTGCCTTTATTTGTTTGATCGGTTAAAATTACTGCAATTCTTCTTTT
GTTATCTTTGCCGGTTCTTGCTGGGGGTATTACTATACTTTTAACGGATCGTAATTTTAA
TACTGCTTTTTTTGATCC
>CCMMO041_21_2_A_discrepans_NIB_CCM_0476
TACTTTATATATTTTGTTTGGAATTTGATCTGGTTTGGTTGGGACGGCTTTGAGTCTATT
AATTCGAGCTGAGCTAGGGCAACCTGGTGCTTTGCTGGGGGATGATCAGTTGTATAACGT
TATTGTAACAGCTCATGCTTTTGTTATAATTTTTTTTTTGGTAATGCCAATAATAATTGG
AGGTTTTGGGAACTGGCTTGTGCCTTTAATATTGGGTGCTCCGGATATAGCTTTTCCTCG
TTTAAATAATATAAGTTTTTGATTATTACCTCCTTCTCTTTGTTTACTTTTAGCCTCTGG
TGCAGTGGAGAGAGGAGTAGGGACTGGTTGAACAGTGTATCCTCCTCTAGCTGGTAATGT
GGCTCATGCTGGTGGTTCTGTTGATCTTGCTATTTTTTCTCTTCATTTGGCTGGGGTTTC
TTCTATTTTGGGTGCTGTAAATTTTATTACTACGGTATTAAATATACGCTGAAGAGGCAT
GCAGTTAGAGCGTCTACCTTTATTTGTTTGATCGGTTAAAATTACTGCAATTCTTCTTTT
GTTATCTTTGCCGGTTCTTGCTGGGGGTATTACTATACTTTTAACGGATCGTAATTTTAA
TACTGCTTTTTTTGATCC
>NC139_NM255_A_discrepans_Norway ZMBN140330
TACTTTATATATTTTGTTTGGAATTTGATCTGGTTTGGTTGGGACGGCTTTGAGTCTATT
AATTCGAGCTGAGCTAGGGCAACCTGGTGCTTTGCTGGGGGATGATCAGTTGTATAACGT
TATTGTAACAGCTCATGCTTTTGTTATAATTTTTTTTTTGGTAATGCCAATAATAATTGG
AGGTTTTGGGAACTGGCTTGTGCCTTTAATATTGGGTGCTCCGGATATAGCTTTTCCTCG
TTTAAATAATATAAGTTTTTGATTATTACCTCCTTCTCTTTGTTTACTTTTAGCCTCTGG
TGCAGTGGAGAGAGGAGTAGGGACTGGTTGAACAGTGTATCCTCCTCTAGCTGGTAATGT
GGCTCATGCTGGCGGTTCTGTTGATCTTGCTATTTTTTCTCTTCATTTGGCTGGGGTTTC
TTCTATTTTGGGTGCTGTAAATTTTATTACTACGGTATTAAATATACGCTGAAGAGGCAT
GCAGTTAGAGCGTCTGCCTTTATTTGTTTGATCGGTTAAAATTACTGCAATTCTTCTTTT
GTTATCTTTGCCGGTTCTTGCTGGGGGTATTACTATACTTTTAACGGATCGTAATTTTAA
TACTGCTTTTTTTGATCC
>NC140_NM256_A_discrepans_Norway ZMBN140332
TACTTTATATATTTTGTTTGGAATTTGATCTGGTTTGGTTGGGACGGCTTTGAGTCTATT
AATTCGAGCTGAGCTAGGGCAACCTGGTGCTTTGCTGGGGGATGATCAGTTGTATAACGT
TATTGTAACAGCTCATGCTTTTGTTATAATTTTTTTTTTGGTAATGCCAATAATAATTGG
AGGTTTTGGGAACTGGCTTGTGCCTTTAATATTGGGTGCTCCGGATATAGCTTTTCCTCG
TTTAAATAATATAAGTTTTTGATTATTACCTCCTTCTCTTTGTTTACTTTTAGCCTCTGG
TGCAGTGGAGAGAGGAGTAGGGACTGGTTGAACAGTGTATCCTCCTCTAGCTGGTAATGT
GGCTCATGCTGGCGGTTCTGTTGATCTTGCTATTTTTTCTCTCCATTTGGCTGGGGTTTC
TTCTATTTTGGGTGCTGTAAATTTTATTACTACGGTATTAAATATACGCTGAAGAGGCAT
GCAGTTAGAGCGTCTGCCTTTATTTGTTTGATCGGTTAAAATTACTGCAATTCTTCTTTT
GTTATCTTTGCCGGTTCTTGCTGGGGGTATTACTATACTTTTAACGGATCGTAATTTTAA
TACTGCTTTTTTTGATCC
>NC141_NM257_A_discrepans_Norway ZMBN140333
TACTTTATATATTTTGTTTGGAATTTGATCTGGTTTGGTTGGGACGGCTTTGAGTCTATT
AATTCGAGCTGAGCTAGGGCAACCTGGTGCTTTGCTGGGGGATGATCAGTTGTATAACGT
TATTGTAACAGCTCATGCTTTTGTTATAATTTTTTTTTTGGTAATGCCAATAATAATTGG
AGGTTTTGGGAACTGGCTTGTGCCTTTAATATTGGGTGCTCCGGATATAGCTTTTCCTCG
TTTAAATAATATAAGTTTTTGATTATTACCTCCTTCTCTTTGTTTACTTTTAGCCTCTGG
TGCAGTGGAGAGAGGAGTAGGGACTGGTTGAACAGTGTATCCTCCTCTAGCTGGTAATGT
GGCTCATGCTGGCGGTTCTGTTGATCTTGCTATTTTTTCTCTTCATTTGGCTGGGGTTTC
TTCTATTTTGGGTGCTGTAAATTTTATTACTACGGTATTAAATATACGCTGAAGAGGCAT
GCAGTTAGAGCGTCTGCCTTTATTTGTTTGATCGGTTAAAATTACTGCAATTCTTCTTTT
GTTATCTTTGCCGGTTCTTGCTGGGGGTATTACTATACTTTTAACGGATCGTAATTTTAA
TACTGCTTTTTTTGATCC
>NC142_NM258_A_discrepans_Norway ZMBN140331
TACTTTATATATTTTGTTTGGAATTTGATCTGGTTTGGTTGGGACGGCTTTGAGTCTATT
AATTCGAGCTGAGCTAGGGCAACCTGGTGCTTTGCTGGGGGATGATCAGTTGTATAACGT
TATTGTAACAGCTCATGCTTTTGTTATAATTTTTTTTTTGGTAATGCCAATAATAATTGG
AGGTTTTGGGAACTGGCTTGTGCCTTTAATATTGGGTGCTCCGGATATAGCTTTTCCTCG
TTTAAATAATATAAGTTTTTGATTATTACCTCCTTCTCTTTGTTTACTTTTAGCCTCTGG
TGCAGTGGAGAGAGGAGTAGGGACTGGTTGAACAGTGTATCCTCCTCTAGCTGGTAATGT
GGCTCATGCTGGCGGTTCTGTTGATCTTGCTATTTTTTCTCTTCATTTGGCTGGGGTTTC
TTCTATTTTGGGTGCTGTAAATTTTATTACTACGGTATTAAATATACGCTGAAGAGGCAT
GCAGTTAGAGCGTCTGCCTTTATTTGTTTGATCGGTTAAAATTACTGCAATTCTTCTTTT
GTTATCTTTGCCGGTTCTTGCTGGGGGTATTACTATACTTTTAACGGATCGTAATTTTAA
TACTGCTTTTTTTGATCC
>NC143_NM259_A_discrepans 363947
TACTTTATATATTTTGTTTGGAATTTGATCTGGTTTGGTTGGGACGGCTTTGAGTCTATT
AATTCGAGCTGAGCTAGGGCAACCTGGTGCTTTGCTGGGGGATGATCAGTTGTATAACGT
TATTGTAACAGCTCATGCTTTTGTTATAATTTTTTTTTTGGTAATGCCAATAATAATTGG
AGGTTTTGGGAACTGGCTTGTGCCTTTAATATTGGGTGCTCCGGATATAGCTTTTCCTCG
TTTAAATAATATAAGTTTTTGATTATTACCTCCTTCTCTTTGTTTACTTTTAGCCTCTGG
TGCAGTGGAGAGAGGAGTAGGGACTGGTTGAACAGTGTATCCTCCTCTAGCTGGTAATGT
GGCTCATGCTGGCGGTTCTGTTGATCTTGCTATTTTTTCTCTTCATTTGGCTGGGGTTTC
TTCTATTTTGGGTGCTGTAAATTTTATTACTACGGTATTAAATATACGCTGAAGAGGCAT
GCAGTTAGAGCGTCTGCCTTTATTTGTTTGATCGGTTAAAATTACTGCAATTCTTCTTTT
GTTATCTTTGCCGGTTCTTGCTGGGGGTATTACTATACTTTTAACGGATCGTAATTTTAA
TACTGCTTTTTTTGATCC
>NC144_NM260_A_discrepans 363946
TACTTTATATATTTTGTTTGGAATTTGATCTGGTTTGGTTGGGACGGCTTTGAGTCTATT
AATTCGAGCTGAGCTAGGGCAACCTGGTGCTTTGCTGGGGGATGATCAGTTGTATAACGT
TATTGTAACAGCTCATGCTTTTGTTATAATTTTTTTTTTGGTAATGCCAATAATAATTGG
AGGTTTTGGGAACTGGCTTGTGCCTTTAATATTGGGTGCTCCGGATATAGCTTTTCCTCG
TTTAAATAATATAAGTTTTTGATTATTACCTCCTTCTCTTTGTTTACTTTTAGCCTCTGG
TGCAGTGGAGAGAGGAGTAGGGACTGGTTGAACAGTGTATCCTCCTCTAGCTGGTAATGT
GGCTCATGCTGGTGGTTCTGTTGATCTTGCTATTTTTTCTCTTCATTTGGCTGGGGTTTC
TTCTATTTTGGGTGCTGTAAATTTTATTACTACGGTATTAAATATACGCTGAAGAGGCAT
GCAGTTAGAGCGTCTGCCTTTATTTGTTTGATCGGTTAAAATTACTGCAATTCTTCTTTT
GTTATCTTTGCCGGTTCTTGCTGGGGGTATTACTATACTTTTAACGGATCGTAATTTTAA
TACTGCTTTTTTTGATCC
>NORCH005_21_A_discrepans
TACTTTATATATTTTGTTTGGAATTTGATCTGGTTTGGTTGGGACGGCTTTGAGTCTATT
AATTCGAGCTGAGCTAGGGCAACCTGGTGCTTTGCTGGGGGATGATCAGTTGTATAACGT
TATTGTAACAGCTCATGCTTTTGTTATAATTTTTTTTTTGGTAATGCCAATAATAATTGG
AGGTTTTGGGAACTGGCTTGTGCCTTTAATATTGGGTGCTCCGGATATAGCTTTTCCTCG
TTTAAATAATATAAGTTTTTGATTATTACCTCCTTCTCTTTGTTTACTTTTAGCCTCTGG
TGCAGTGGAGAGAGGAGTAGGGACTGGTTGAACAGTGTATCCTCCTCTAGCTGGTAATGT
GGCTCATGCTGGCGGTTCTGTTGATCTTGCTATTTTTTCTCTCCATTTGGCTGGGGTTTC
TTCTATTTTGGGTGCTGTAAATTTTATTACTACGGTATTAAATATACGCTGAAGAGGCAT
GCAGTTAGAGCGTCTGCCTTTATTTGTTTGATCGGTTAAAATTACTGCAATTCTTCTTTT
GTTATCTTTGCCGGTTCTTGCTGGGGGTATTACTATACTTTTAACGGATCGTAATTTTAA
TACTGCTTTTTTTGATCC
>NORCH006_2_A_discrepans
TACTTTATATATTTTGTTTGGAATTTGATCTGGTTTGGTTGGGACGGCTTTGAGTCTATT
AATTCGAGCTGAGCTAGGGCAACCTGGTGCTTTGCTGGGGGATGATCAGTTGTATAACGT
TATTGTAACAGCTCATGCTTTTGTTATAATTTTTTTTTTGGTAATGCCAATAATAATTGG
AGGTTTTGGGAACTGGCTTGTGCCTTTAATATTGGGTGCTCCGGATATAGCTTTTCCTCG
TTTAAATAATATAAGTTTTTGATTATTACCTCCTTCTCTTTGTTTACTTTTAGCCTCTGG
TGCAGTGGAGAGAGGAGTAGGGACTGGTTGAACAGTGTATCCTCCTCTAGCTGGTAATGT
GGCTCATGCTGGCGGTTCTGTTGATCTTGCTATTTTTTCTCTCCATTTGGCTGGGGTTTC
TTCTATTTTGGGTGCTGTAAATTTTATTACTACGGTATTAAATATACGCTGAAGAGGCAT
GCAGTTAGAGCGTCTGCCTTTATTTGTTTGATCGGTTAAAATTACTGCAATTCTTCTTTT
GTTATCTTTGCCGGTTCTTGCTGGGGGTATTACTATACTTTTAACGGATCGTAATTTTAA
TACTGCTTTTTTTGA---
>NORCH007_21_A_discrepans
TACTTTATATATTTTGTTTGGAATTTGATCTGGTTTGGTTGGGACGGCTTTGAGTCTATT
AATTCGAGCTGAGCTAGGGCAACCTGGTGCTTTGCTGGGGGATGATCAGTTGTATAACGT
TATTGTAACAGCTCATGCTTTTGTTATAATTTTTTTTTTGGTAATGCCAATAATAATTGG
AGGTTTTGGGAACTGGCTTGTGCCTTTAATATTGGGTGCTCCGGATATAGCTTTTCCTCG
TTTAAATAATATAAGTTTTTGATTATTACCTCCTTCTCTTTGTTTACTTTTAGCCTCTGG
TGCAGTGGAGAGAGGAGTAGGGACTGGTTGAACAGTGTATCCTCCTCTAGCTGGTAATGT
GGCTCATGCTGGCGGTTCTGTTGATCTTGCTATTTTTTCTCTCCATTTGGCTGGGGTTTC
TTCTATTTTGGGTGCTGTAAATTTTATTACTACGGTATTAAATATACGCTGAAGAGGCAT
GCAGTTAGAGCGTCTGCCTTTATTTGTTTGATCGGTTAAAATTACTGCAATTCTTCTTTT
GTTATCTTTGCCGGTTCTTGCTGGGGGTATTACTATACTTTTAACGGATCGTAATTTTAA
TACTGCTTTTTTTGATCC
>NORCH008_21_A_discrepans
TACTTTATATATTTTGTTTGGAATTTGATCTGGTTTGGTTGGGACGGCTTTGAGTCTATT
AATTCGAGCTGAGCTAGGGCAACCTGGTGCTTTGCTGGGGGATGATCAGTTGTATAACGT
TATTGTAACAGCTCATGCTTTTGTTATAATTTTTTTTTTGGTAATGCCAATAATAATTGG
AGGTTTTGGGAACTGGCTTGTGCCTTTAATATTGGGTGCTCCGGATATAGCTTTTCCTCG
TTTAAATAATATAAGTTTTTGATTATTACCTCCTTCTCTTTGTTTACTTTTAGCCTCTGG
TGCAGTGGAGAGAGGAGTAGGGACTGGTTGAACAGTGTATCCTCCTCTAGCTGGTAATGT
GGCTCATGCTGGCGGTTCTGTTGATCTTGCTATTTTTTCTCTTCATTTGGCTGGGGTTTC
TTCTATTTTGGGTGCTGTAAATTTTATTACTACGGTATTAAATATACGCTGAAGAGGCAT
GCAGTTAGAGCGTCTGCCTTTATTTGTTTGATCGGTTAAAATTACTGCAATTCTTCTTTT
GTTATCTTTGCCGGTTCTTGCTGGGGGTATTACTATACTTTTAACGGATCGTAATTTTAA
TACTGCTTTTTTTGATCC
>NORCH059_2_A_discrepans
TACTTTATATATTTTGTTTGGAATTTGATCTGGTTTGGTTGGGACGGCTTTGAGTCTATT
AATTCGAGCTGAGCTAGGGCAACCTGGTGCTTTGCTGGGGGATGATCAGTTGTATAACGT
TATTGTAACAGCTCATGCTTTTGTTATAATTTTTTTTTTGGTAATGCCAATAATAATTGG
AGGTTTTGGGAACTGGCTTGTGCCTTTAATATTGGGTGCTCCGGATATAGCTTTTCCTCG
TTTAAATAATATAAGTTTTTGATTATTACCTCCTTCTCTTTGTTTACTTTTAGCCTCTGG
TGCAGTGGAGAGAGGAGTAGGGACTGGTTGAACAGTGTATCCTCCTCTAGCTGGTAATGT
GGCTCATGCTGGCGGTTCTGTTGATCTTGCTATTTTTTCTCTCCATTTGGCTGGGGTTTC
TTCTATTTTGGGTGCTGTAAATTTTATTACTACGGTATTAAATATACGCTGAAGAGGCAT
GCAGTTAGAGCGTCTGCCTTTATTTGTTTGATCGGTTAAAATTACTGCAATTCTTCTTTT
GTTATCTTTGCCGGTTCTTGCTGGGGGTATTACTATACTTTTAACGGATCGTAATTTTAA
TACTGCTTTTTTTGATCC
>NC159_NM268_A_fascicularis  360506-4
TACTTTATATATTTTGTTTGGAATTTGATCTGGCTTGGTTGGTACAGCTTTGAGTTTATT
AATTCGAGCAGAATTAGGGCAACCTGGAGCATTATTAGGTGATGATCAGCTATATAATGT
TATTGTTACTGCCCATGCTTTTGTAATGATTTTTTTTTTAGTAATGCCTATAATAATTGG
TGGTTTTGGAAATTGGCTTGTACCTTTAATATTGGGGGCTCCTGATATAGCTTTTCCTCG
TTTAAATAATATAAGTTTTTGATTGCTTCCTCCTTCTTTGTGTTTATTATTAGCCTCTGG
TGCTGTTGAGAGAGGGGTTGGTACTGGGTGAACGGTTTATCCTCCATTAGCTGGGAATGT
AGCTCATGCTGGTGGTTCAGTTGATCTTGCTATTTTTTCTTTACATTTAGCTGGAGTTTC
TTCTATTTTAGGTGCTGTAAATTTTATTACTACKGTTTTAAATATGCGTTGGAGTGGAAT
GCAATTGGAACGATTACCGTTGTTTGTATGGTCAGTAAAAATTACTGCGGTCCTTCTTTT
ATTATCTTTACCTGTTCTTGCTGGAGGGATTACTATACTTTTAACTGACCGTAATTTTAA
TACTGCTTTTTTTGATCC
>CCMMO043_21_2_A_fascicularis_NIB_CCM_0522
TACTTTATATATTTTGTTTGGAATTTGATCTGGCTTGGTTGGTACAGCTTTGAGTTTATT
AATTCGAGCAGAATTAGGGCAACCTGGAGCATTATTAGGTGATGATCAGTTATATAATGT
TATTGTTACTGCCCATGCTTTCGTAATGATTTTTTTTTTAGTAATGCCTATAATAATTGG
TGGTTTTGGAAATTGGCTTGTACCTTTAATATTGGGGGCTCCTGATATAGCTTTTCCTCG
TTTAAATAATATAAGCTTTTGATTGCTTCCTCCTTCTTTGTGTTTATTATTAGCCTCTGG
TGCTGTTGAGAGAGGGGTTGGTACTGGGTGAACGGTCTATCCTCCATTAGCTGGGAATGT
CGCTCATGCTGGTGGTTCAGTTGATCTTGCTATTTTTTCTTTACATTTAGCTGGAGTTTC
TTCTATTTTAGGTGCTGTAAATTTTATTACTACTGTTTTAAATATGCGTTGGAGTGGAAT
GCAATTGGAACGATTACCGTTGTTTGTATGGTCAGTAAAAATTACTGCGGTTCTTCTTTT
ATTATCTTTACCTGTTCTTGCTGGAGGTATTACTATACTTTTAACTGACCGTAATTTTAA
TACTGCTTTTTTTGATCC
>CCMMO046_21_2_A_fascicularis_NIB_CCM_0537
TACTTTATATATTTTGTTTGGAATTTGATCTGGCTTGGTTGGTACAGCTTTGAGTTTATT
AATTCGAGCAGAATTAGGGCAACCTGGAGCATTATTAGGTGATGATCAGTTATATAATGT
TATTGTTACTGCCCATGCTTTCGTAATGATTTTTTTTTTAGTAATGCCTATAATAATTGG
TGGTTTTGGAAATTGGCTTGTACCTTTAATATTGGGGGCTCCTGATATAGCTTTTCCTCG
TTTAAATAATATAAGCTTTTGATTGCTTCCTCCTTCTTTGTGTTTATTATTAGCCTCTGG
TGCTGTTGAGAGAGGGGTTGGTACTGGGTGAACGGTCTATCCTCCATTAGCTGGGAATGT
CGCTCATGCTGGTGGTTCAGTTGATCTTGCTATTTTTTCTTTACATTTAGCTGGAGTTTC
TTCTATTTTAGGTGCTGTAAATTTTATTACTACTGTTTTAAATATGCGTTGGAGTGGAAT
GCAATTGGAACGATTACCGTTGTTTGTATGGTCAGTAAAAATTACTGCGGTTCTTCTTTT
ATTATCTTTACCTGTTCTTGCTGGAGGTATTACTATACTTTTAACTGACCGTAATTTTAA
TACTGCTTTTTTTGATCC
>CCMMO044_21_2_A_fascicularis_NIB_CCM_0523
TACTTTATATATTTTGTTTGGAATTTGATCTGGCTTGGTTGGTACAGCTTTGAGTTTATT
AATTCGAGCAGAATTAGGGCAGCCTGGAGCATTATTAGGTGATGATCAGTTATATAATGT
TATTGTTACTGCCCATGCTTTCGTAATGATTTTTTTTTTAGTAATGCCTATAATAATTGG
TGGTTTTGGAAATTGGCTTGTACCTTTAATATTGGGGGCTCCTGATATAGCTTTTCCTCG
TTTAAATAATATAAGTTTTTGATTGCTTCCTCCTTCTTTGTGTTTGTTATTAGCCTCTGG
TGCTGTTGAGAGAGGGGTTGGTACTGGGTGAACGGTTTATCCTCCATTAGCTGGGAATGT
AGCACATGCTGGTGGTTCAGTTGATCTTGCTATTTTTTCTTTACATTTAGCTGGAGTTTC
TTCTATTTTAGGTGCTGTGAATTTTATTACTACCGTTTTAAATATGCGTTGGAGTGGAAT
GCAATTGGAACGATTACCGTTGTTTGTATGGTCAGTAAAAATTACTGCGGTTCTTCTTTT
ATTATCTTTACCTGTTCTTGCTGGAGGTATTACTATACTTTTAACTGATCGTAATTTTAA
TACTGCTTTTTTTGA---
>CCMMO045_21_2_A_fascicularis_NIB_CCM_0524
------------------------------TGGCTTGGTTGGTACAGCTTTGAGTTTATT
AATTCGAGCAGAATTAGGGCAACCTGGAGCATTATTAGGTGATGATCAGTTATATAATGT
TATTGTTACTGCCCATGCTTTCGTAATGATTTTTTTTTTAGTAATGCCTATAATAATTGG
TGGTTTTGGAAATTGGCTTGTACCTTTAATATTGGGGGCTCCTGATATGGCTTTTCCTCG
TTTAAATAATATAAGTTTTTGATTGCTTCCTCCTTCTTTGTGTTTATTATTAGCCTCTGG
TGCTGTTGAGAGAGGGGTTGGTACTGGGTGAACGGTCTATCCTCCATTAGCTGGGAATGT
AGCTCATGCTGGTGGTTCAGTTGATCTTGCTATTTTTTCTTTACATTTAGCTGGAGTTTC
TTCTATTTTAGGTGCTGTAAATTTTATTACTACTGTTTTAAATATGCGTTGGAGTGGAAT
GCAATTGGAACGATTACCATTGTTTGTATGGTCAGTAAAAATTACTGCGGTTCTTCTTTT
ATTATCTTTACCTGTTCTTGCTGGAGGGATTACTATACTTTTAACTGACCGTAATTTTAA
------------------
>ZSM_Mol_20040263_Acanthochitona_sp
TACTTTATATATTTTGTTTGGAATTTGATCTGGATTAGTTGGGACGGCTTTAAGTCTATT
AATTCGAGCAGAGTTAGGACAACGTGGTGCTTTATTAGGAGATGACCAACTGTATAATGT
TATTGTAACAGCACATGCTTTTGTTATAATTTTTTTTTTGGTTATACCTATAATAATTGG
GGGGTTTGGAAATTGACTTGTGCCTTTGATATTGGGTGCGCCTGACATGGCTTTTCCTCG
TTTAAATAATATAAGCTTCTGATTATTGCCACCTTCTCTTTGTTTATTACTAGCCTCTGG
TGCAGTAGAAAGTGGTGTTGGGACTGGTTGAACCGTGTATCCCCCTTTAGCTGGAAATGT
AGCTCATGCTGGGGGTTCCGTTGATCTTGCTATTTTTTCTCTTCATTTGGCAGGTGTTTC
TTCTATTTTGGGAGCTGTAAATTTTATTACTACGGTGTTAAATATGCGTTGAAGTGGAAT
ACAGTTGGAGCGTTTACCTTTATTTGTTTGATCAGTAAAAATTACTGCAATTCTTTTATT
GTTGTCTTTACCAGTTCTTGCAGGAGGTATTACTATACTTTTAACTGACCGTAATTTTAA
TACCGCTTTTTTTGATCC
>MG680021_1_Acanthochitona_crinita_voucher_CSUF_DE_6677
TACTTTATATATTTTGTTTGGAATTTGATCTGGGTTGGTTGGGACAGCTTTAAGTTTGTT
AATTCGAGCAGAGTTAGGGCAACCTGGTGCTTTGTTAGGAGATGACCAGCTGTATAATGT
TATTGTAACAGCACATGCTTTTGTTATAATTTTCTTTTTGGTAATGCCTATAATAATTGG
GGGGTTTGGTAACTGGCTTGTGCCTTTGATATTGGGTGCGCCTGATATGGCTTTTCCTCG
CTTAAATAATATAAGTTTTTGGTTATTACCACCTTCTCTCTGTCTATTGTTAGCCTCTGG
TGCAGTGGAAAGTGGTGTTGGAACTGGTTGAACAGTATATCCTCCTTTGGCTGGAAATGT
AGCTCATGCTGGGGGTTCTGTTGATCTCGCTATTTTTTCTCTTCATCTGGCTGGTGTTTC
TTCTATTTTGGGGGCTGTAAATTTTATTACTACGGTATTAAATATGCGTTGAAGTGGAAT
ACAGTTGGAGCGTTTACCCTTATTTGTTTGATCGGTGAAAATTACTGCAATTCTTTTATT
GTTGTCTTTACCAGTTCTTGCTGGGGGTATTACTATACTTTTAACTGATCGTAATTTTAA
TACTGCTTTTTTTGATCC
>MG680022_1_Acanthochitona_crinita_voucher CSUF_DE_6678 
TACTTTATATATTTTGTTTGGAATTTGATCTGGGTTGGTTGGGACAGCTTTAAGTTTGTT
AATTCGAGCAGAGTTAGGGCAACCTGGTGCTTTGTTAGGAGATGACCAGCTGTATAATGT
TATTGTAACAGCACATGCTTTTGTTATAATTTTCTTTTTGGTAATGCCTATAATAATTGG
GGGGTTTGGTAACTGGCTTGTGCCTTTGATATTGGGTGCGCCTGATATGGCTTTTCCTCG
CTTAAATAATATAAGTTTTTGGTTATTACCACCTTCTCTCTGTCTATTGTTAGCCTCTGG
TGCAGTGGAAAGTGGTGTTGGAACTGGTTGAACAGTATATCCTCCTTTGGCTGGAAATGT
AGCTCATGCTGGGGGTTCTGTTGATCTCGCTATTTTTTCTCTTCATCTGGCTGGTGTTTC
TTCTATTTTGGGGGCTGTAAATTTTATTACTACGGTATTAAATATGCGTTGAAGTGGAAT
ACAGTTGGAGCGTTTACCCTTATTTGTTTGATCGGTGAAAATTACTGCAATTCTTTTATT
GTTGTCTTTACCAGTTCTTGCTGGGGGTATTACTATACTTTTAACTGATCGTAATTTTAA
TACTGCTTTTTTTGATCC
>MG680023_1_Acanthochitona_crinita_voucher_CSUF_DE_6679
TACTTTATATATTTTGTTTGGAATTTGATCTGGGTTGGTTGGGACAGCTTTAAGTTTGTT
AATTCGAGCAGAGTTAGGGCAACCTGGTGCTTTGTTAGGAGATGACCAGCTGTATAATGT
TATTGTAACAGCACATGCTTTTGTTATAATTTTCTTTTTGGTAATGCCTATAATAATTGG
GGGGTTTGGTAACTGGCTTGTGCCTTTGATATTGGGTGCGCCTGATATGGCTTTTCCTCG
CTTAAATAATATAAGTTTTTGGTTATTACCACCTTCTCTCTGTCTATTGTTAGCCTCTGG
TGCAGTGGAAAGTGGTGTTGGAACTGGTTGAACAGTATATCCTCCTTTGGCTGGAAATGT
AGCTCATGCTGGGGGTTCTGTTGATCTCGCTATTTTTTCTCTTCATCTGGCTGGTGTTTC
TTCTATTTTGGGGGCTGTAAATTTTATTACTACGGTATTAAATATGCGTTGAAGTGGAAT
ACAGTTGGAGCGTTTACCCTTATTTGTTTGATCGGTGAAAATTACTGCAATTCTTTTATT
GTTGTCTTTACCAGTTCTTGCTGGGGGTATTACTATACTTTTAACTGATCGTAATTTTAA
TACTGCTTTTTTTGATCC
>MG680024_1_Acanthochitona_crinita_voucher_CSUF_DE_6685
TACTTTATATATTTTGTTTGGAATTTGATCTGGGTTGGTTGGGACAGCTTTAAGTTTGTT
AATTCGAGCAGAGTTAGGGCAACCTGGTGCTTTGTTAGGAGATGACCAGCTGTATAATGT
TATTGTAACAGCACATGCTTTTGTTATAATTTTCTTTTTGGTAATGCCTATAATAATTGG
GGGGTTTGGTAACTGGCTTGTGCCTTTGATATTGGGTGCGCCTGATATGGCTTTTCCTCG
CTTAAATAATATAAGTTTTTGGTTATTACCACCTTCTCTCTGTCTATTGTTAGCCTCTGG
TGCAGTGGAAAGTGGTGTTGGAACTGGTTGAACAGTATATCCTCCTTTGGCTGGAAATGT
AGCTCATGCTGGGGGTTCTGTTGATCTCGCTATTTTTTCTCTTCATCTGGCTGGTGTTTC
TTCTATTTTGGGGGCTGTAAATTTTATTACTACGGTATTAAATATGCGTTGAAGTGGAAT
ACAGTTGGAGCGTTTACCCTTATTTGTTTGATCGGTGAAAATTACTGCAATTCTTTTATT
GTTGTCTTTACCAGTTCTTGCTGGGGGTATTACTATACTTTTAACTGATCGTAATTTTAA
TACTGCTTTTTTTGATCC
>MG680025_1_Acanthochitona_crinita_voucher_CSUF_DE_6686
TACTTTATATATTTTGTTTGGAATTTGATCTGGGTTGGTTGGGACAGCTTTAAGTTTGTT
AATTCGAGCAGAGTTAGGGCAACCTGGTGCTTTGTTAGGAGATGACCAGCTGTATAATGT
TATTGTAACAGCACATGCTTTTGTTATAATTTTCTTTTTGGTAATGCCTATAATAATTGG
GGGGTTTGGTAACTGGCTTGTGCCTTTGATATTGGGTGCGCCTGATATGGCTTTTCCTCG
CTTAAATAATATAAGTTTTTGGTTATTACCACCTTCTCTCTGTCTATTGTTAGCCTCTGG
TGCAGTGGAAAGTGGTGTTGGAACTGGTTGAACAGTATATCCTCCTTTGGCTGGAAATGT
AGCTCATGCTGGGGGTTCTGTTGATCTCGCTATTTTTTCTCTTCATCTGGCTGGTGTTTC
TTCTATTTTGGGGGCTGTAAATTTTATTACTACGGTATTAAATATGCGTTGAAGTGGAAT
ACAGTTGGAGCGTTTACCCTTATTTGTTTGATCGGTGAAAATTACTGCAATTCTTTTATT
GTTGTCTTTACCAGTTCTTGCTGGGGGTATTACTATACTTTTAACTGATCGTAATTTTAA
TACTGCTTTTTTTGATCC
>MG680026_1_Acanthochitona_crinita_voucher_CSUF_DE_6692
TACTTTATATATTTTGTTTGGAATTTGATCTGGGTTGGTTGGGACAGCTTTAAGTTTGTT
AATTCGAGCAGAGTTAGGGCAACCTGGTGCTTTGTTAGGAGATGACCAGCTGTATAATGT
TATTGTAACAGCACATGCTTTTGTTATAATTTTCTTTTTGGTAATGCCTATAATAATTGG
GGGGTTTGGTAACTGGCTTGTGCCTTTGATATTGGGTGCGCCTGATATGGCTTTTCCTCG
CTTAAATAATATAAGTTTTTGGTTATTACCACCTTCTCTCTGTCTATTGTTAGCCTCTGG
TGCAGTGGAAAGTGGTGTTGGAACTGGTTGAACAGTATATCCTCCTTTGGCTGGAAATGT
AGCTCATGCTGGGGGTTCTGTTGATCTCGCTATTTTTTCTCTTCATCTGGCTGGTGTTTC
TTCTATTTTGGGGGCTGTAAATTTTATTACTACGGTATTAAATATGCGTTGAAGTGGAAT
ACAGTTGGAGCGTTTACCCTTATTTGTTTGATCGGTGAAAATTACTGCAATTCTTTTATT
GTTGTCTTTACCAGTTCTTGCTGGGGGTATTACTATACTTTTAACTGATCGTAATTTTAA
TACTGCTTTTTTTGATCC
>MG680027_1_Acanthochitona_crinita_voucher_CSUF_DE_6698
TACTTTATATATTTTGTTTGGAATTTGATCTGGGTTGGTTGGGACAGCTTTAAGTTTGTT
AATTCGAGCAGAGTTAGGGCAACCTGGTGCTTTGTTAGGAGATGACCAGCTGTATAATGT
TATTGTAACAGCACATGCTTTTGTTATAATTTTCTTTTTGGTAATGCCTATAATAATTGG
GGGGTTTGGTAACTGGCTTGTGCCTTTGATATTGGGTGCGCCTGATATGGCTTTTCCTCG
CTTAAATAATATAAGTTTTTGGTTATTACCACCTTCTCTCTGTCTATTGTTAGCCTCTGG
TGCAGTGGAAAGTGGTGTTGGAACTGGTTGAACAGTATATCCTCCTTTGGCTGGAAATGT
AGCTCATGCTGGGGGTTCTGTTGATCTCGCTATTTTTTCTCTTCATCTGGCTGGTGTTTC
TTCTATTTTGGGGGCTGTAAATTTTATTACTACGGTATTAAATATGCGTTGAAGTGGAAT
ACAGTTGGAGCGTTTACCCTTATTTGTTTGATCGGTGAAAATTACTGCAATTCTTTTATT
GTTGTCTTTACCAGTTCTTGCTGGGGGTATTACTATACTTTTAACTGATCGTAATTTTAA
TACTGCTTTTTTTGATCC
>MG680028_1_Acanthochitona_crinita_voucher_CSUF_DE_6699
TACTTTATATATTTTGTTTGGAATTTGATCTGGGTTGGTTGGGACAGCTTTAAGTTTGTT
AATTCGAGCAGAGTTAGGGCAACCTGGTGCTTTGTTAGGAGATGACCAGCTGTATAATGT
TATTGTAACAGCACATGCTTTTGTTATAATTTTCTTTTTGGTAATGCCTATAATAATTGG
GGGGTTTGGTAACTGGCTTGTGCCTTTGATATTGGGTGCGCCTGATATGGCTTTTCCTCG
CTTAAATAATATAAGTTTTTGGTTATTACCACCTTCTCTCTGTCTATTGTTAGCCTCTGG
TGCAGTGGAAAGTGGTGTTGGAACTGGTTGAACAGTATATCCTCCTTTGGCTGGAAATGT
AGCTCATGCTGGGGGTTCTGTTGATCTCGCTATTTTTTCTCTTCATCTGGCTGGTGTTTC
TTCTATTTTGGGGGCTGTAAATTTTATTACTACGGTATTAAATATGCGTTGAAGTGGAAT
ACAGTTGGAGCGTTTACCCTTATTTGTTTGATCGGTGAAAATTACTGCAATTCTTTTATT
GTTGTCTTTACCAGTTCTTGCTGGGGGTATTACTATACTTTTAACTGATCGTAATTTTAA
TACTGCTTTTTTTGATCC
>MG680029_1_Acanthochitona_crinita_voucher_CSUF_DE_6700
TACTTTATATATTTTGTTTGGAATTTGATCTGGGTTGGTTGGGACAGCTTTAAGTTTGTT
AATTCGAGCAGAGTTAGGGCAACCTGGTGCTTTGTTAGGAGATGACCAGCTGTATAATGT
TATTGTAACAGCACATGCTTTTGTTATAATTTTCTTTTTGGTAATGCCTATAATAATTGG
GGGGTTTGGTAACTGGCTTGTGCCTTTGATATTGGGTGCGCCTGATATGGCTTTTCCTCG
CTTAAATAATATAAGTTTTTGGTTATTACCACCTTCTCTCTGTCTATTGTTAGCCTCTGG
TGCAGTGGAAAGTGGTGTTGGAACTGGTTGAACAGTATATCCTCCTTTGGCTGGAAATGT
AGCTCATGCTGGGGGTTCTGTTGATCTCGCTATTTTTTCTCTTCATCTGGCTGGTGTTTC
TTCTATTTTGGGGGCTGTAAATTTTATTACTACGGTATTAAATATGCGTTGAAGTGGAAT
ACAGTTGGAGCGTTTACCCTTATTTGTTTGATCGGTGAAAATTACTGCAATTCTTTTATT
GTTGTCTTTACCAGTTCTTGCTGGGGGTATTACTATACTTTTAACTGATCGTAATTTTAA
TACTGCTTTTTTTGATCC
>MG680030_1_Acanthochitona_crinita_voucher_CSUF_DE_6701
TACTTTATATATTTTGTTTGGAATTTGATCTGGGTTGGTTGGGACAGCTTTAAGTTTGTT
AATTCGAGCAGAGTTAGGGCAACCTGGTGCTTTGTTAGGAGATGACCAGCTGTATAATGT
TATTGTAACAGCACATGCTTTTGTTATAATTTTCTTTTTGGTAATGCCTATAATAATTGG
GGGGTTTGGTAACTGGCTTGTGCCTTTGATATTGGGTGCGCCTGATATGGCTTTTCCTCG
CTTAAATAATATAAGTTTTTGGTTATTACCACCTTCTCTCTGTCTATTGTTAGCCTCTGG
TGCAGTGGAAAGTGGTGTTGGAACTGGTTGAACAGTATATCCTCCTTTGGCTGGAAATGT
AGCTCATGCTGGGGGTTCTGTTGATCTCGCTATTTTTTCTCTTCATCTGGCTGGTGTTTC
TTCTATTTTGGGGGCTGTAAATTTTATTACTACGGTATTAAATATGCGTTGAAGTGGAAT
ACAGTTGGAGCGTTTACCCTTATTTGTTTGATCGGTGAAAATTACTGCAATTCTTTTATT
GTTGTCTTTACCAGTTCTTGCTGGGGGTATTACTATACTTTTAACTGATCGTAATTTTAA
TACTGCTTTTTTTGATCC
>KU695277_1_Acanthochitona_crinita_isolate_C3C
------------------------------------------------------------
------------------------------------------------------------
------------------------------------------------------------
------------------AGTGCCTTTGATATTGGGTGCGCCTGATATGGCTTTTCCTCG
CTTAAATAATATAAGTTTTTGGTTATTACCACCTTCTCTCTGTCTATTGTTAGCCTCTGG
TGCAGTGGAAAGTGGTGTTGGAACTGGTTGAACAGTATATCCTCCTTTGGCTGGAAATGT
AGCTCATGCTGGGGGTTCTGTTGATCTCGCTATTTTTTCTCTTCATCTGGCTGGTGTTTC
TTCTATTTTGGGGGCTGTAAATTTTATTACTACGGTATTAAATATGCGTTGAAGTGGAAT
ACAGTTGGAGCGTTTACCCTTATTTGTTTGATCGGTGAAAATTACTGCAATTCTTTTATT
GTTGTCTTTACCAGTTCTTGCTGGGGGTATTACTATACTTTTAACTGATCGTAATTTTAA
TACTGCTTTTTTTGATCC
>KU682727_1_Acanthochitona_crinita_isolate_PRNCAS2
GACTTTATATATCTTATTTGGTATTTGATCTGGTTTAGTTGGAACGGCATTGAGTTTGTT
AATTCGGGCGGAGTTGGGGCAACCTGGGGCTTTGTTAGGAGATGATCAGTTATACAATGT
TATTGTTACTGCTCATGCTTTTGTAATAATCTTTTTTTTGGTTATACCAATAATGATTGG
AGGTTTTGGTAATTGGCTTGTTCCTTTAATGTTAGGTGCTCCTGATATGGCGTTTCCTCG
GTTGAATAACATAAGTTTTTGGTTGCTTCCGCCATCATTGTGTTTATTGTTAGCTTCTGG
GGCTGTTGAGAGAGGGGTAGGGACTGGGTGGACTGTATATCCTCCTTTAGCCGGAAATGT
AGCTCATGCTGGGGGGTCGGTAGACTTAGCTATTTTTTCTTTACATTTAGCGGGGGTTTC
TTCTATTTTAGGTGCTGTTAATTTTATTACTACTGTATTGAATATGCGTTGAAGGGGAAT
GCAGTTAGAACGGATGCCATTATTTGTGTGGTCAGTAAAAATTACTGCTGTTCTTTTATT
GCTTTCTTTACCTGTGTTAGCTGGGGGGATTACTATGTTATTGACTGACCGTAATTTTAA
TACAGCTTTTTTTGAT--
>KF369103_1_Acanthochitona_crinita_voucher_LMBRUI5_001
TACTTTATATATTTTGTTTGGAATTTGATCTGGGTTGGTTGGGACAGCTTTAAGTTTGTT
AATTCGAGCAGAGTTAGGGCAACCTGGTGCTTTGTTAGGAGATGACCAGCTGTATAATGT
TATTGTAACAGCACATGCTTTTGTTATAATTTTCTTTTTGGTAATGCCTATAATAATTGG
GGGGTTTGGTAACTGGCTTGTGCCTTTGATATTGGGTGCGCCTGATATGGCTTTTCCTCG
CTTAAATAATATAAGTTTTTGGTTATTACCACCTTCTCTCTGTCTATTGTTAGCCTCTGG
TGCAGTGGAAAGTGGTGTTGGAACTGGTTGAACAGTATATCCTCCTTTGGCTGGAAATGT
AGCTCATGCTGGGGGTTCTGTTGATCTCGCTATTTTTTCTCTTCATCTGGCTGGTGTTTC
TTCTATTTTGGGGGCTGTAAATTTTATTACTACGGTATTAAATATGCGTTGAAGTGGAAT
ACAGTTGGAGCGTTTACCCTTATTTGTTTGATCGGTGAAAATTACTGCAATTCTTTTATT
GTTGTCTTTACCAGTTCTTGCTGGGGGTATTACTATACTTTTAACTGATCGTAATTTTAA
TACTGCTTTTTTTGATCC
>KF369104_1_Acanthochitona_crinita_voucher_LMBSCt11_001
TACTTTATATATTTTGTTTGGAATTTGATCTGGGTTGGTTGGGACAGCTTTAAGTTTGTT
AATTCGAGCAGAGTTAGGGCAACCTGGTGCTTTGTTAGGAGATGACCAGCTGTATAATGT
TATTGTAACAGCACATGCTTTTGTTATAATTTTCTTTTTGGTAATGCCTATAATAATTGG
GGGGTTTGGTAACTGGCTTGTGCCTTTGATATTGGGTGCGCCTGATATGGCTTTTCCTCG
CTTAAATAATATAAGTTTTTGGTTATTACCACCTTCTCTCTGTCTATTGTTAGCCTCTGG
TGCAGTGGAAAGTGGTGTTGGAACTGGTTGAACAGTATATCCTCCTTTGGCTGGAAATGT
AGCTCATGCTGGGGGTTCTGTTGATCTCGCTATTTTTTCTCTTCATCTGGCTGGTGTTTC
TTCTATTTTGGGGGCTGTAAATTTTATTACTACGGTATTAAATATGCGTTGAAGTGGAAT
ACAGTTGGAGCGTTTACCCTTATTTGTTTGATCGGTGAAAATTACTGCAATTCTTTTATT
GTTGTCTTTACCAGTTCTTGCTGGGGGTATTACTATACTTTTAACTGATCGTAATTTTAA
TACTGCTTTTTTTGATCC
>AF120627_1_Acanthochitona_crinita
TACTTTATATATTTTGTTTGGAATTTGATCTGGCTTGGTTGGTACAGCTTTAAGTTTATT
AATTCGAGCAGAATTAGGGCAACCTGGAGCATTATTAGGTGATGATCAGTTATATAATGT
TATTGTTACTGCCCATGCTTTCGTAATGATTTTTTTTTTAGTAATGCCTATAATAATTGG
TGGTTTTGGAAATTGGCTTGTACCTTTAATATTGGGGGCTCCTGATATAGCTTTTCCTCG
TTTAAATAATATAAGTTTTTGATTGCTTCCCCCTTCTTTGTGTTTATTATTAGCCTCTGG
TGCTGTTGAGAGAGGGGTTGGTACTGGGTGAACGGTTTATCCTCCATTAGCTGGGAATGT
AGCTCATGCTGGTGGTTCAGTCGATCTTGCTATTTTTTCTTTACATTTAGCTGGAGTTTC
TTCTATTTTAGGTGCTGTAAATTTTATTACTACTGTTTTAAATATGCGTTGGAGTGGAAT
GCAATTGGAACGATTACCGTTGTTTGTATGGTCAGTAAAAATTACTGCGGTTCTTCTTTT
ATTATCTTTACCTGTTCTTGCTGGAGGGATTACTATACTTTTAACTGACCGTAATTTTAA
TACTGCTTTTTTTGATCC
>MT920117_1_Acanthochitona_fascicularis_voucher_CROBB139
GACTTTGTATATTTTGTTTGGAATTTGATCTGGTTTAGTTGGAACGGCTTTGAGTTTATT
AATTCGAGCGGAGTTGGGACAACCTGGTGCTTTGTTGGGGGATGACCAATTATATAATGT
TATTGTAACTGCTCATGCTTTTGTAATAATTTTTTTTTTAGTTATGCCTATAATAATTGG
TGGGTTTGGTAACTGGCTTGTGCCTCTAATACTAGGAGCTCCTGATATAGCTTTTCCTCG
TTTAAATAATATAAGTTTTTGGTTATTGCCCCCTTCTCTTTGTTTATTGTTAGCTTCTGG
GGCGGTTGAAAGAGGAGTAGGAACGGGTTGGACTGTTTACCCTCCTTTAGCTGGTAATGT
GGCTCATGCTGGGGGTTCTGTTGATCTTGCTATTTTTTCTCTTCACTTAGCTGGTGTTTC
TTCTATCTTAGGTGCTGTAAATTTTATTACTACTGTATTGAATATACGATGAAGTGGAAT
ACAATTAGAGCGTTTACCTTTATTTGTTTGGTCGGTAAAAATTACTGCTGTTCTTCTTCT
ATTGTCTTTACCAGTTCTTGCTGGAGGCATTACTATGCTTTTAACAGATCGTAATTTTAA
TACTGCTTTTTTTGATCC
>KC887252_1_Craspedochiton_laqueatus
-------------------------TGGTCTGGTTTAGTTGGTACTGCTTTGAGTTTGTT
GATTCGGGCCGAGTTGGGTCAGCCTGGGGCTTTACTAGGGGATGATCAATTGTATAATGT
TATTGTAACGGCACATGCGTTTGTTATAATTTTTTTTTTGGTTATGCCTATGATAATTGG
TGGGTTTGGGAATTGATTACTTCCCTTAATGTTGGGAGCTCCTGATATGGCTTTTCCTCG
TTTAAATAATATGAGTTTTTGACTTTTACCTCCGTCTTTATGTCTTTTATTGGCTTCTGG
TGCTGTAGAAAGTGGTGTGGGCACTGGTTGAACTGTTTATCCTCCTCTTGCTGGAAATGT
AGCGCATGCTGGGGGGTCGGTTGATTTAGCTATTTTTTCTTTACACTTGGCTGGGGTTTC
TTCTATTTTGGGAGCTGTAAATTTTATTACTACAGTATTAAATATGCGTTGGAATGGAAT
GCAATTAGAGCGGTTACCTCTATTTGTTTGGTCTGTTAAAATTACTGCTGTTCTTCTTTT
ATTATCTTTGCCTGTATTGGCTGGGGGTATTACTATGCTTTTAACTGATCGTAATTTTAA
TACTGCTTTTTTTGATCC
