# Supplementary material for: Clarification of the taxonomic status of Acanthochitonadiscrepans (Brown, 1827) with new data for the North-East Atlantic Acanthochitona (Polyplacophora, Acanthochitonidae)
Source: Biodivers Data J. 2023 Nov 28;11:e109554. doi: 10.3897/BDJ.11.e109554 (PMC10698752; doi:10.3897/BDJ.11.e109554)
Supplement: Supplementary material 3 — Uncorrected pairwise distances of the new sequences from this study and sequences downloaded from GenBank. [file bdj-11-e109554-s003.xls]

## Sheet: MatrixOutput
	CCMMO049_21_2_A_crinita_NIB_CCM_0542	NC151_NM271_A_crinita_Azores_363941-3	NC147_NM263_A_crinita_Azores_363942-1	NC148_NM264_A_crinita_Azores_363942-2	NC149_NM269_A_crinita_Azores_363941-1	NC146_NM262_A_crinita_Azores_363943	NC150_NM270_A_crinita_Azores_363941-2	ZSM_Mol_20150336_A_crinita	NIB087_21_2_A_discrepans_Ireland_NIB_CCM_0087	CCMMO021_21_2_A_discrepans_NIB_CCM_0343	CCMMO018_21_2_A_discrepans_NIB_CCM_0334	CCMMO037_21_2_A_discrepans_NIB_CCM_0471	CCMMO040_21_2_A_discrepans_NIB_CCM_0475	CCMMO041_21_2_A_discrepans_NIB_CCM_0476	NC139_NM255_A_discrepans_Norway_ZMBN140330	NC140_NM256_A_discrepans_Norway_ZMBN140332	NC141_NM257_A_discrepans_Norway_ZMBN140333	NC142_NM258_A_discrepans_Norway_ZMBN140331	NC143_NM259_A_discrepans_363947	NC144_NM260_A_discrepans_363946	NORCH005_21_A_discrepans	NORCH006_2_A_discrepans	NORCH007_21_A_discrepans	NORCH008_21_A_discrepans	NORCH059_2_A_discrepans	NC159_NM268_A_fascicularis_360506-4	CCMMO043_21_2_A_fascicularis_NIB_CCM_0522	CCMMO046_21_2_A_fascicularis_NIB_CCM_0537	CCMMO044_21_2_A_fascicularis_NIB_CCM_0523	CCMMO045_21_2_A_fascicularis_NIB_CCM_0524	ZSM_Mol_20040263_Acanthochitona_sp	MG680021_1_Acanthochitona_crinita_voucher_CSUF_DE_6677	MG680022_1_Acanthochitona_crinita_voucher_CSUF_DE_6678	MG680023_1_Acanthochitona_crinita_voucher_CSUF_DE_6679	MG680024_1_Acanthochitona_crinita_voucher_CSUF_DE_6685	MG680025_1_Acanthochitona_crinita_voucher_CSUF_DE_6686	MG680026_1_Acanthochitona_crinita_voucher_CSUF_DE_6692	MG680027_1_Acanthochitona_crinita_voucher_CSUF_DE_6698	MG680028_1_Acanthochitona_crinita_voucher_CSUF_DE_6699	MG680029_1_Acanthochitona_crinita_voucher_CSUF_DE_6700	MG680030_1_Acanthochitona_crinita_voucher_CSUF_DE_6701	KU695277_1_Acanthochitona_crinita_isolate_C3C	KU682727_1_Acanthochitona_crinita_isolate_PRNCAS2	KF369103_1_Acanthochitona_crinita_voucher_LMBRUI5_001	KF369104_1_Acanthochitona_crinita_voucher_LMBSCt11_001	AF120627_1_Acanthochitona_crinita	MT920117_1_Acanthochitona_fascicularis_voucher_CROBB139	KC887252_1_Craspedochiton_laqueatus
CCMMO049_21_2_A_crinita_NIB_CCM_0542
NC151_NM271_A_crinita_Azores_363941-3	0.00257069
NC147_NM263_A_crinita_Azores_363942-1	0	0.00257069
NC148_NM264_A_crinita_Azores_363942-2	0	0.00257069	0
NC149_NM269_A_crinita_Azores_363941-1	0	0.00257069	0	0
NC146_NM262_A_crinita_Azores_363943	0	0.00257069	0	0	0
NC150_NM270_A_crinita_Azores_363941-2	0	0.00257069	0	0	0	0
ZSM_Mol_20150336_A_crinita	0	0.00257069	0	0	0	0	0
NIB087_21_2_A_discrepans_Ireland_NIB_CCM_0087	0.107969	0.11054	0.107969	0.107969	0.107969	0.107969	0.107969	0.107969
CCMMO021_21_2_A_discrepans_NIB_CCM_0343	0.107969	0.11054	0.107969	0.107969	0.107969	0.107969	0.107969	0.107969	0
CCMMO018_21_2_A_discrepans_NIB_CCM_0334	0.107969	0.11054	0.107969	0.107969	0.107969	0.107969	0.107969	0.107969	0	0
CCMMO037_21_2_A_discrepans_NIB_CCM_0471	0.107969	0.11054	0.107969	0.107969	0.107969	0.107969	0.107969	0.107969	0.00257069	0.00257069	0.00257069
CCMMO040_21_2_A_discrepans_NIB_CCM_0475	0.107969	0.11054	0.107969	0.107969	0.107969	0.107969	0.107969	0.107969	0.00514139	0.00514139	0.00514139	0.00257069
CCMMO041_21_2_A_discrepans_NIB_CCM_0476	0.105398	0.107969	0.105398	0.105398	0.105398	0.105398	0.105398	0.105398	0.00257069	0.00257069	0.00257069	0.00514139	0.00771208
NC139_NM255_A_discrepans_Norway_ZMBN140330	0.107969	0.11054	0.107969	0.107969	0.107969	0.107969	0.107969	0.107969	0.00257069	0.00257069	0.00257069	0	0.00257069	0.00514139
NC140_NM256_A_discrepans_Norway_ZMBN140332	0.11054	0.113111	0.11054	0.11054	0.11054	0.11054	0.11054	0.11054	0.00514139	0.00514139	0.00514139	0.00257069	0.00514139	0.00771208	0.00257069
NC141_NM257_A_discrepans_Norway_ZMBN140333	0.107969	0.11054	0.107969	0.107969	0.107969	0.107969	0.107969	0.107969	0.00257069	0.00257069	0.00257069	0	0.00257069	0.00514139	0	0.00257069
NC142_NM258_A_discrepans_Norway_ZMBN140331	0.107969	0.11054	0.107969	0.107969	0.107969	0.107969	0.107969	0.107969	0.00257069	0.00257069	0.00257069	0	0.00257069	0.00514139	0	0.00257069	0
NC143_NM259_A_discrepans_363947	0.107969	0.11054	0.107969	0.107969	0.107969	0.107969	0.107969	0.107969	0.00257069	0.00257069	0.00257069	0	0.00257069	0.00514139	0	0.00257069	0	0
NC144_NM260_A_discrepans_363946	0.107969	0.11054	0.107969	0.107969	0.107969	0.107969	0.107969	0.107969	0	0	0	0.00257069	0.00514139	0.00257069	0.00257069	0.00514139	0.00257069	0.00257069	0.00257069
NORCH005_21_A_discrepans	0.11054	0.113111	0.11054	0.11054	0.11054	0.11054	0.11054	0.11054	0.00514139	0.00514139	0.00514139	0.00257069	0.00514139	0.00771208	0.00257069	0	0.00257069	0.00257069	0.00257069	0.00514139
NORCH006_2_A_discrepans	0.11054	0.113111	0.11054	0.11054	0.11054	0.11054	0.11054	0.11054	0.00514139	0.00514139	0.00514139	0.00257069	0.00514139	0.00771208	0.00257069	0	0.00257069	0.00257069	0.00257069	0.00514139	0
NORCH007_21_A_discrepans	0.11054	0.113111	0.11054	0.11054	0.11054	0.11054	0.11054	0.11054	0.00514139	0.00514139	0.00514139	0.00257069	0.00514139	0.00771208	0.00257069	0	0.00257069	0.00257069	0.00257069	0.00514139	0	0
NORCH008_21_A_discrepans	0.107969	0.11054	0.107969	0.107969	0.107969	0.107969	0.107969	0.107969	0.00257069	0.00257069	0.00257069	0	0.00257069	0.00514139	0	0.00257069	0	0	0	0.00257069	0.00257069	0.00257069	0.00257069
NORCH059_2_A_discrepans	0.11054	0.113111	0.11054	0.11054	0.11054	0.11054	0.11054	0.11054	0.00514139	0.00514139	0.00514139	0.00257069	0.00514139	0.00771208	0.00257069	0	0.00257069	0.00257069	0.00257069	0.00514139	0	0	0	0.00257069
NC159_NM268_A_fascicularis_360506-4	0.151671	0.154242	0.151671	0.151671	0.151671	0.151671	0.151671	0.151671	0.141388	0.141388	0.141388	0.143959	0.141388	0.138817	0.143959	0.143959	0.143959	0.143959	0.143959	0.141388	0.143959	0.143959	0.143959	0.143959	0.143959
CCMMO043_21_2_A_fascicularis_NIB_CCM_0522	0.151671	0.154242	0.151671	0.151671	0.151671	0.151671	0.151671	0.151671	0.138817	0.138817	0.138817	0.141388	0.138817	0.136247	0.141388	0.141388	0.141388	0.141388	0.141388	0.138817	0.141388	0.141388	0.141388	0.141388	0.141388	0.0128535
CCMMO046_21_2_A_fascicularis_NIB_CCM_0537	0.151671	0.154242	0.151671	0.151671	0.151671	0.151671	0.151671	0.151671	0.138817	0.138817	0.138817	0.141388	0.138817	0.136247	0.141388	0.141388	0.141388	0.141388	0.141388	0.138817	0.141388	0.141388	0.141388	0.141388	0.141388	0.0128535	0
CCMMO044_21_2_A_fascicularis_NIB_CCM_0523	0.154242	0.156812	0.154242	0.154242	0.154242	0.154242	0.154242	0.154242	0.143959	0.143959	0.143959	0.14653	0.143959	0.141388	0.14653	0.14653	0.14653	0.14653	0.14653	0.143959	0.14653	0.14653	0.14653	0.14653	0.14653	0.0128535	0.0154242	0.0154242
CCMMO045_21_2_A_fascicularis_NIB_CCM_0524	0.14653	0.1491	0.14653	0.14653	0.14653	0.14653	0.14653	0.14653	0.141388	0.141388	0.141388	0.143959	0.141388	0.138817	0.143959	0.143959	0.143959	0.143959	0.143959	0.141388	0.143959	0.143959	0.143959	0.143959	0.143959	0.0102828	0.0128535	0.0128535	0.0179949
ZSM_Mol_20040263_Acanthochitona_sp	0.0694087	0.0719794	0.0694087	0.0694087	0.0694087	0.0694087	0.0694087	0.0694087	0.118252	0.118252	0.118252	0.118252	0.118252	0.115681	0.118252	0.120823	0.118252	0.118252	0.118252	0.118252	0.120823	0.120823	0.120823	0.118252	0.120823	0.143959	0.138817	0.138817	0.14653	0.138817
MG680021_1_Acanthochitona_crinita_voucher_CSUF_DE_6677	0	0.00257069	0	0	0	0	0	0	0.107969	0.107969	0.107969	0.107969	0.107969	0.105398	0.107969	0.11054	0.107969	0.107969	0.107969	0.107969	0.11054	0.11054	0.11054	0.107969	0.11054	0.151671	0.151671	0.151671	0.154242	0.14653	0.0694087
MG680022_1_Acanthochitona_crinita_voucher_CSUF_DE_6678	0	0.00257069	0	0	0	0	0	0	0.107969	0.107969	0.107969	0.107969	0.107969	0.105398	0.107969	0.11054	0.107969	0.107969	0.107969	0.107969	0.11054	0.11054	0.11054	0.107969	0.11054	0.151671	0.151671	0.151671	0.154242	0.14653	0.0694087	0
MG680023_1_Acanthochitona_crinita_voucher_CSUF_DE_6679	0	0.00257069	0	0	0	0	0	0	0.107969	0.107969	0.107969	0.107969	0.107969	0.105398	0.107969	0.11054	0.107969	0.107969	0.107969	0.107969	0.11054	0.11054	0.11054	0.107969	0.11054	0.151671	0.151671	0.151671	0.154242	0.14653	0.0694087	0	0
MG680024_1_Acanthochitona_crinita_voucher_CSUF_DE_6685	0	0.00257069	0	0	0	0	0	0	0.107969	0.107969	0.107969	0.107969	0.107969	0.105398	0.107969	0.11054	0.107969	0.107969	0.107969	0.107969	0.11054	0.11054	0.11054	0.107969	0.11054	0.151671	0.151671	0.151671	0.154242	0.14653	0.0694087	0	0	0
MG680025_1_Acanthochitona_crinita_voucher_CSUF_DE_6686	0	0.00257069	0	0	0	0	0	0	0.107969	0.107969	0.107969	0.107969	0.107969	0.105398	0.107969	0.11054	0.107969	0.107969	0.107969	0.107969	0.11054	0.11054	0.11054	0.107969	0.11054	0.151671	0.151671	0.151671	0.154242	0.14653	0.0694087	0	0	0	0
MG680026_1_Acanthochitona_crinita_voucher_CSUF_DE_6692	0	0.00257069	0	0	0	0	0	0	0.107969	0.107969	0.107969	0.107969	0.107969	0.105398	0.107969	0.11054	0.107969	0.107969	0.107969	0.107969	0.11054	0.11054	0.11054	0.107969	0.11054	0.151671	0.151671	0.151671	0.154242	0.14653	0.0694087	0	0	0	0	0
MG680027_1_Acanthochitona_crinita_voucher_CSUF_DE_6698	0	0.00257069	0	0	0	0	0	0	0.107969	0.107969	0.107969	0.107969	0.107969	0.105398	0.107969	0.11054	0.107969	0.107969	0.107969	0.107969	0.11054	0.11054	0.11054	0.107969	0.11054	0.151671	0.151671	0.151671	0.154242	0.14653	0.0694087	0	0	0	0	0	0
MG680028_1_Acanthochitona_crinita_voucher_CSUF_DE_6699	0	0.00257069	0	0	0	0	0	0	0.107969	0.107969	0.107969	0.107969	0.107969	0.105398	0.107969	0.11054	0.107969	0.107969	0.107969	0.107969	0.11054	0.11054	0.11054	0.107969	0.11054	0.151671	0.151671	0.151671	0.154242	0.14653	0.0694087	0	0	0	0	0	0	0
MG680029_1_Acanthochitona_crinita_voucher_CSUF_DE_6700	0	0.00257069	0	0	0	0	0	0	0.107969	0.107969	0.107969	0.107969	0.107969	0.105398	0.107969	0.11054	0.107969	0.107969	0.107969	0.107969	0.11054	0.11054	0.11054	0.107969	0.11054	0.151671	0.151671	0.151671	0.154242	0.14653	0.0694087	0	0	0	0	0	0	0	0
MG680030_1_Acanthochitona_crinita_voucher_CSUF_DE_6701	0	0.00257069	0	0	0	0	0	0	0.107969	0.107969	0.107969	0.107969	0.107969	0.105398	0.107969	0.11054	0.107969	0.107969	0.107969	0.107969	0.11054	0.11054	0.11054	0.107969	0.11054	0.151671	0.151671	0.151671	0.154242	0.14653	0.0694087	0	0	0	0	0	0	0	0	0
KU695277_1_Acanthochitona_crinita_isolate_C3C	0.00257069	0.00514139	0.00257069	0.00257069	0.00257069	0.00257069	0.00257069	0.00257069	0.11054	0.11054	0.11054	0.11054	0.11054	0.107969	0.11054	0.113111	0.11054	0.11054	0.11054	0.11054	0.113111	0.113111	0.113111	0.11054	0.113111	0.154242	0.154242	0.154242	0.156812	0.1491	0.0719794	0.00257069	0.00257069	0.00257069	0.00257069	0.00257069	0.00257069	0.00257069	0.00257069	0.00257069	0.00257069
KU682727_1_Acanthochitona_crinita_isolate_PRNCAS2	0.187661	0.18509	0.187661	0.187661	0.187661	0.187661	0.187661	0.187661	0.195373	0.195373	0.195373	0.195373	0.192802	0.197943	0.195373	0.195373	0.195373	0.195373	0.195373	0.195373	0.195373	0.195373	0.195373	0.195373	0.195373	0.156812	0.161954	0.161954	0.161954	0.1491	0.200514	0.187661	0.187661	0.187661	0.187661	0.187661	0.187661	0.187661	0.187661	0.187661	0.187661	0.190231
KF369103_1_Acanthochitona_crinita_voucher_LMBRUI5_001	0	0.00257069	0	0	0	0	0	0	0.107969	0.107969	0.107969	0.107969	0.107969	0.105398	0.107969	0.11054	0.107969	0.107969	0.107969	0.107969	0.11054	0.11054	0.11054	0.107969	0.11054	0.151671	0.151671	0.151671	0.154242	0.14653	0.0694087	0	0	0	0	0	0	0	0	0	0	0.00257069	0.187661
KF369104_1_Acanthochitona_crinita_voucher_LMBSCt11_001	0	0.00257069	0	0	0	0	0	0	0.107969	0.107969	0.107969	0.107969	0.107969	0.105398	0.107969	0.11054	0.107969	0.107969	0.107969	0.107969	0.11054	0.11054	0.11054	0.107969	0.11054	0.151671	0.151671	0.151671	0.154242	0.14653	0.0694087	0	0	0	0	0	0	0	0	0	0	0.00257069	0.187661	0
AF120627_1_Acanthochitona_crinita	0.151671	0.154242	0.151671	0.151671	0.151671	0.151671	0.151671	0.151671	0.143959	0.143959	0.143959	0.14653	0.143959	0.141388	0.14653	0.14653	0.14653	0.14653	0.14653	0.143959	0.14653	0.14653	0.14653	0.14653	0.14653	0.00771208	0.0154242	0.0154242	0.0154242	0.0128535	0.143959	0.151671	0.151671	0.151671	0.151671	0.151671	0.151671	0.151671	0.151671	0.151671	0.151671	0.154242	0.154242	0.151671	0.151671
MT920117_1_Acanthochitona_fascicularis_voucher_CROBB139	0.133676	0.136247	0.133676	0.133676	0.133676	0.133676	0.133676	0.133676	0.125964	0.125964	0.125964	0.125964	0.128535	0.123393	0.125964	0.128535	0.125964	0.125964	0.125964	0.125964	0.128535	0.128535	0.128535	0.125964	0.128535	0.143959	0.14653	0.14653	0.1491	0.14653	0.141388	0.133676	0.133676	0.133676	0.133676	0.133676	0.133676	0.133676	0.133676	0.133676	0.133676	0.136247	0.179949	0.133676	0.133676	0.141388
KC887252_1_Craspedochiton_laqueatus	0.161954	0.164524	0.161954	0.161954	0.161954	0.161954	0.161954	0.161954	0.164524	0.164524	0.164524	0.164524	0.164524	0.161954	0.164524	0.164524	0.164524	0.164524	0.164524	0.164524	0.164524	0.164524	0.164524	0.164524	0.164524	0.156812	0.159383	0.159383	0.154242	0.154242	0.172237	0.161954	0.161954	0.161954	0.161954	0.161954	0.161954	0.161954	0.161954	0.161954	0.161954	0.159383	0.179949	0.161954	0.161954	0.159383	0.174807

## Sheet: Caption
Table. Estimates of Evolutionary Divergence between Sequences
The number of base differences per site from between sequences are shown. This analysis involved 48 nucleotide sequences. Codon positions included were 1st+2nd+3rd+Noncoding. All positions containing gaps and missing data were eliminated (complete deletion option). There were a total of 389 positions in the final dataset. Evolutionary analyses were conducted in MEGA11 [1]
1. Tamura K., Stecher G., and Kumar S. (2021). MEGA 11: Molecular Evolutionary Genetics Analysis Version 11. Molecular Biology and Evolution https://doi.org/10.1093/molbev/msab120.
Disclaimer: Although utmost care has been taken to ensure the correctness of the caption, the caption text is provided "as is" without any warranty of any kind. Authors advise the user to carefully check the caption prior to its use for any purpose and report any errors or problems to the authors immediately (www.megasoftware.net). In no event shall the authors and their employers be liable for a…
